# Supplementary material for: Methods and reference data for middle ear transfer functions
Source: Sci Rep. 2022 Oct 14;12:17241. doi: 10.1038/s41598-022-21245-w (PMC9568555; doi:10.1038/s41598-022-21245-w)
Supplement: Supplementary file 1 — Supplementary Information 1. [file 41598_2022_21245_MOESM1_ESM.zip]

Archive with 7 entries (7 files):
- exportCO1.csv
- exportDR1.csv
- exportHA2.csv
- exportSH1.csv
- exportZUA1.csv
- exportZUB1.csv
- exportZUC1.csv
