# Supplementary material for: Methods and reference data for middle ear transfer functions
Source: Sci Rep. 2022 Oct 14;12:17241. doi: 10.1038/s41598-022-21245-w (PMC9568555; doi:10.1038/s41598-022-21245-w)
Supplement: Supplementary file 1 — Supplementary Information 1. [file 41598_2022_21245_MOESM1_ESM.zip › exportCO1.csv]

Frequenz	METF	TB	Researchgroup	Measurementmethod	Anglecorrection
125	-27.46584	460	C	D	no
250	-27.68076	460	C	D	no
500	-29.74523	460	C	D	no
1000	-27.72791	460	C	D	no
2000	-34.78716	460	C	D	no
125	-24.61698	461	C	D	no
250	-28.27674	461	C	D	no
500	-23.39557	461	C	D	no
1000	-31.68979	461	C	D	no
2000	-44.79118	461	C	D	no
3000	-36.57083	461	C	D	no
125	-36.56261	462	C	D	no
250	-36.99587	462	C	D	no
500	-34.11853	462	C	D	no
1000	-32.35305	462	C	D	no
2000	-32.03365	462	C	D	no
125	-31.35444	463	C	D	no
250	-30.84771	463	C	D	no
500	-36.89941	463	C	D	no
1000	-39.55469	463	C	D	no
2000	-45.03084	463	C	D	no
125	-43.18624	464	C	D	no
250	-40.65291	464	C	D	no
500	-43.50114	464	C	D	no
1000	-46.85671	464	C	D	no
125	-34.12064	465	C	D	no
250	-47.0928	465	C	D	no
500	-57.14028	465	C	D	no
1000	-73.03696	465	C	D	no
2000	-75.72361	465	C	D	no
125	-37.1304	466	C	D	no
250	-33.3226	466	C	D	no
500	-28.93718	466	C	D	no
1000	-34.9988	466	C	D	no
2000	-44.97585	466	C	D	no
3000	-50.19186	466	C	D	no
4000	-50.11553	466	C	D	no
6000	-52.46852	466	C	D	no
8000	-52.80048	466	C	D	no
125	-34.45885	467	C	D	no
250	-33.12674	467	C	D	no
500	-30.86302	467	C	D	no
1000	-31.38251	467	C	D	no
2000	-41.19079	467	C	D	no
3000	-52.96534	467	C	D	no
4000	-54.94501	467	C	D	no
6000	-51.8746	467	C	D	no
125	-27.32504	468	C	D	no
250	-27.80213	468	C	D	no
500	-26.39028	468	C	D	no
1000	-23.493	468	C	D	no
2000	-32.97087	468	C	D	no
3000	-38.9118	468	C	D	no
4000	-47.68619	468	C	D	no
6000	-39.53422	468	C	D	no
8000	-28.84667	468	C	D	no
10000	-44.47907	468	C	D	no
125	-33.97707	469	C	D	no
250	-39.24205	469	C	D	no
500	-36.67453	469	C	D	no
1000	-25.54227	469	C	D	no
2000	-32.48626	469	C	D	no
3000	-38.90081	469	C	D	no
4000	-41.89112	469	C	D	no
6000	-45.15984	469	C	D	no
125	-38.91575	470	C	D	no
250	-39.64434	470	C	D	no
500	-35.40123	470	C	D	no
1000	-28.10694	470	C	D	no
2000	-47.9396	470	C	D	no
3000	-39.76456	470	C	D	no
4000	-51.34384	470	C	D	no
6000	-47.87634	470	C	D	no
8000	-52.13255	470	C	D	no
10000	-56.5929	470	C	D	no
125	-22.54201	471	C	D	no
250	-20.8795	471	C	D	no
500	-18.68508	471	C	D	no
1000	-20.72786	471	C	D	no
2000	-25.48792	471	C	D	no
3000	-24.95352	471	C	D	no
4000	-24.27934	471	C	D	no
6000	-28.13389	471	C	D	no
8000	-15.99074	471	C	D	no
10000	-19.80651	471	C	D	no
125	-38.8565	472	C	D	no
250	-37.95482	472	C	D	no
500	-36.76297	472	C	D	no
1000	-33.26375	472	C	D	no
2000	-42.95476	472	C	D	no
3000	-48.71489	472	C	D	no
4000	-47.18397	472	C	D	no
6000	-49.35779	472	C	D	no
8000	-44.45833	472	C	D	no
10000	-45.05725	472	C	D	no
125	-38.49789	473	C	D	no
250	-35.57592	473	C	D	no
500	-30.73554	473	C	D	no
1000	-35.70854	473	C	D	no
2000	-27.0832	473	C	D	no
3000	-32.12701	473	C	D	no
4000	-37.53114	473	C	D	no
6000	-35.22831	473	C	D	no
8000	-54.71553	473	C	D	no
10000	-47.99578	473	C	D	no
125	-41.53863	474	C	D	no
250	-39.08871	474	C	D	no
500	-36.62032	474	C	D	no
1000	-31.64633	474	C	D	no
2000	-41.11607	474	C	D	no
3000	-44.7058	474	C	D	no
4000	-41.23655	474	C	D	no
6000	-32.08104	474	C	D	no
8000	-36.48275	474	C	D	no
10000	-41.53913	474	C	D	no
125	-41.15559	475	C	D	no
250	-39.37583	475	C	D	no
500	-36.30873	475	C	D	no
1000	-33.27297	475	C	D	no
2000	-43.63155	475	C	D	no
3000	-46.009	475	C	D	no
4000	-47.48889	475	C	D	no
6000	-49.55343	475	C	D	no
8000	-50.13139	475	C	D	no
10000	-45.50753	475	C	D	no
125	-27.67491	476	C	D	no
250	-28.50255	476	C	D	no
500	-25.73635	476	C	D	no
1000	-32.52891	476	C	D	no
2000	-35.6218	476	C	D	no
125	-34.02034	477	C	D	no
250	-41.7603	477	C	D	no
500	-37.987	477	C	D	no
1000	-36.89957	477	C	D	no
2000	-47.8223	477	C	D	no
3000	-49.92621	477	C	D	no
4000	-47.14001	477	C	D	no
6000	-44.99569	477	C	D	no
8000	-58.42349	477	C	D	no
10000	-67.64083	477	C	D	no
