# Supplementary material for: Methods and reference data for middle ear transfer functions
Source: Sci Rep. 2022 Oct 14;12:17241. doi: 10.1038/s41598-022-21245-w (PMC9568555; doi:10.1038/s41598-022-21245-w)
Supplement: Supplementary file 1 — Supplementary Information 1. [file 41598_2022_21245_MOESM1_ESM.zip › exportDR1.csv]

Frequenz	METF	TB	Researchgroup	Measurementmethod	Anglecorrection
125		105	D	A	no
125		106	D	A	no
125		107	D	A	no
125		108	D	A	no
125		109	D	A	no
125		110	D	A	no
125		111	D	A	no
125		112	D	A	no
125		113	D	A	no
125		114	D	A	no
125	-1.44659519552985	115	D	A	no
125	-42.1011335562994	116	D	A	no
125		117	D	A	no
125		118	D	A	no
125		119	D	A	no
125	25.9208504271634	120	D	A	no
125		121	D	A	no
125		122	D	A	no
125		123	D	A	no
125		124	D	A	no
125		125	D	A	no
125		126	D	A	no
125		127	D	A	no
125		128	D	A	no
125		129	D	A	no
125		130	D	A	no
125		131	D	A	no
125		132	D	A	no
125		133	D	A	no
125		134	D	A	no
125	-28.951354649333	135	D	A	no
125	-32.4960256231802	136	D	A	no
125		137	D	A	no
125		138	D	A	no
125		139	D	A	no
125		140	D	A	no
125		141	D	A	no
125		142	D	A	no
125		143	D	A	no
125		144	D	A	no
125		145	D	A	no
125		146	D	A	no
125		147	D	A	no
125		148	D	A	no
125		149	D	A	no
125		150	D	A	no
125		151	D	A	no
125		152	D	A	no
125		153	D	A	no
125		154	D	A	no
125		155	D	A	no
125		156	D	A	no
125		157	D	A	no
125		158	D	A	no
125		159	D	A	no
125	-39.0787596216677	160	D	A	no
125		161	D	A	no
125		162	D	A	no
125	-35.4333949912738	163	D	A	no
125		164	D	A	no
125		165	D	A	no
125		166	D	A	no
125		167	D	A	no
125		168	D	A	no
125		169	D	A	no
125		170	D	A	no
125		171	D	A	no
125		172	D	A	no
125		173	D	A	no
125		174	D	A	no
125		175	D	A	no
125		176	D	A	no
125		177	D	A	no
125		178	D	A	no
125		179	D	A	no
125		180	D	A	no
125		181	D	A	no
125		182	D	A	no
125		183	D	A	no
125		184	D	A	no
125		185	D	A	no
125		186	D	A	no
250	-38.0792207458395	105	D	A	no
250		106	D	A	no
250		107	D	A	no
250	-29.7282639732037	108	D	A	no
250	-28.881710491997	109	D	A	no
250		110	D	A	no
250	-25.4920013804353	111	D	A	no
250		112	D	A	no
250		113	D	A	no
250	-39.512326753832	114	D	A	no
250	-3.68746527727022	115	D	A	no
250	-44.4516135681967	116	D	A	no
250		117	D	A	no
250		118	D	A	no
250		119	D	A	no
250	17.7165808399655	120	D	A	no
250		121	D	A	no
250		122	D	A	no
250		123	D	A	no
250		124	D	A	no
250		125	D	A	no
250		126	D	A	no
250		127	D	A	no
250		128	D	A	no
250		129	D	A	no
250		130	D	A	no
250		131	D	A	no
250		132	D	A	no
250		133	D	A	no
250	-34.2550582866228	134	D	A	no
250	-31.2473962522514	135	D	A	no
250	-35.3914281828466	136	D	A	no
250	-33.1319540877982	137	D	A	no
250		138	D	A	no
250	-38.0870410817774	139	D	A	no
250	-37.9332593632807	140	D	A	no
250	-24.7391566341508	141	D	A	no
250		142	D	A	no
250	-39.2717325162709	143	D	A	no
250		144	D	A	no
250	-33.3485113511343	145	D	A	no
250	-30.7809759884952	146	D	A	no
250		147	D	A	no
250		148	D	A	no
250	-23.6403944635234	149	D	A	no
250		150	D	A	no
250		151	D	A	no
250	-23.3070713890701	152	D	A	no
250		153	D	A	no
250	-36.0453341642804	154	D	A	no
250		155	D	A	no
250		156	D	A	no
250		157	D	A	no
250	-43.3963801272807	158	D	A	no
250	-40.8386545310278	159	D	A	no
250	-42.6347039562351	160	D	A	no
250	-45.7439844082801	161	D	A	no
250	-43.7209785001559	162	D	A	no
250	-37.4073549520803	163	D	A	no
250	-38.54730661951	164	D	A	no
250		165	D	A	no
250	-31.9742935617572	166	D	A	no
250		167	D	A	no
250	-29.353588439966	168	D	A	no
250		169	D	A	no
250		170	D	A	no
250	-31.1526646709737	171	D	A	no
250		172	D	A	no
250		173	D	A	no
250		174	D	A	no
250		175	D	A	no
250		176	D	A	no
250	-26.6713713305033	177	D	A	no
250		178	D	A	no
250		179	D	A	no
250		180	D	A	no
250		181	D	A	no
250		182	D	A	no
250		183	D	A	no
250		184	D	A	no
250		185	D	A	no
250		186	D	A	no
500	-31.7615099910684	105	D	A	no
500		106	D	A	no
500	-27.1194860408004	107	D	A	no
500	-25.8915038033226	108	D	A	no
500	-28.5636332275344	109	D	A	no
500	-34.3646750183273	110	D	A	no
500	-29.1066398997456	111	D	A	no
500	-32.789015901948	112	D	A	no
500	-26.4942441346674	113	D	A	no
500	-40.841893874283	114	D	A	no
500	-7.77190409594704	115	D	A	no
500	-36.1293058667077	116	D	A	no
500	-31.9116759311344	117	D	A	no
500	-39.0678851674451	118	D	A	no
500	-39.6639031652668	119	D	A	no
500	1.30804166556951	120	D	A	no
500		121	D	A	no
500	-37.4635919028254	122	D	A	no
500		123	D	A	no
500	-27.4541748618888	124	D	A	no
500	-31.0856606958214	125	D	A	no
500		126	D	A	no
500		127	D	A	no
500		128	D	A	no
500	-21.5996416892526	129	D	A	no
500		130	D	A	no
500		131	D	A	no
500		132	D	A	no
500	-26.4878666938181	133	D	A	no
500	-33.5235135113617	134	D	A	no
500	-29.1966936319253	135	D	A	no
500	-33.1660993555821	136	D	A	no
500	-33.0633975537303	137	D	A	no
500	-34.343064873341	138	D	A	no
500	-37.0739049012708	139	D	A	no
500	-34.2264957892831	140	D	A	no
500	-24.7423157971975	141	D	A	no
500	-39.0809332285257	142	D	A	no
500	-39.0173747964041	143	D	A	no
500	-39.2486063251636	144	D	A	no
500	-31.1060354101208	145	D	A	no
500	-30.291593457387	146	D	A	no
500	-38.2718472084846	147	D	A	no
500	-24.6312283774506	148	D	A	no
500	-23.8231469907368	149	D	A	no
500	-37.4428155820371	150	D	A	no
500	-29.4173070756942	151	D	A	no
500	-25.0752823470451	152	D	A	no
500	-31.2936921747798	153	D	A	no
500	-33.7251687654922	154	D	A	no
500	-36.397518800221	155	D	A	no
500		156	D	A	no
500	-35.9917887913413	157	D	A	no
500	-45.2991394873516	158	D	A	no
500	-41.8254368324491	159	D	A	no
500	-38.6745198704147	160	D	A	no
500	-48.140403065999	161	D	A	no
500	-40.6533676466224	162	D	A	no
500	-35.4466761206594	163	D	A	no
500	-37.6751874309678	164	D	A	no
500	-26.1062899324199	165	D	A	no
500	-34.1492095854636	166	D	A	no
500	-37.7847311456261	167	D	A	no
500	-31.9465172044174	168	D	A	no
500	-40.9679657837669	169	D	A	no
500		170	D	A	no
500	-26.4429150582688	171	D	A	no
500	-36.0583753240652	172	D	A	no
500	-33.2224400492749	173	D	A	no
500	-33.0953922271319	174	D	A	no
500	-35.0989391091959	175	D	A	no
500	-35.096498866991	176	D	A	no
500	-25.6358374898288	177	D	A	no
500	-48.117701811816	178	D	A	no
500	-33.649610270814	179	D	A	no
500		180	D	A	no
500	-42.8815371097989	181	D	A	no
500	-18.4655041161918	182	D	A	no
500		183	D	A	no
500	-34.2915415458538	184	D	A	no
500	-35.4595995720543	185	D	A	no
500	-26.9567718820534	186	D	A	no
1000	-33.9153709042861	105	D	A	no
1000	-50.3832491668017	106	D	A	no
1000	-26.8315268982896	107	D	A	no
1000	-28.909678878493	108	D	A	no
1000	-32.1523373665172	109	D	A	no
1000	-30.7706115656091	110	D	A	no
1000	-30.3835617846096	111	D	A	no
1000	-35.2825544883007	112	D	A	no
1000	-27.9654384360736	113	D	A	no
1000	-37.6288480287652	114	D	A	no
1000	-15.5764924357691	115	D	A	no
1000	-37.9451125753921	116	D	A	no
1000	-31.386558655587	117	D	A	no
1000	-41.5070164314049	118	D	A	no
1000	-37.2348680051325	119	D	A	no
1000	-31.5090366832224	120	D	A	no
1000	-42.3670228076277	121	D	A	no
1000	-37.1935709615713	122	D	A	no
1000	-39.3522904526389	123	D	A	no
1000	-36.2853532383099	124	D	A	no
1000	-37.3187622029615	125	D	A	no
1000	-38.0896915326201	126	D	A	no
1000	-7.35279308982353	127	D	A	no
1000	-17.3913071665655	128	D	A	no
1000	-24.1409047715489	129	D	A	no
1000	-25.3752891314514	130	D	A	no
1000	-36.4026373224362	131	D	A	no
1000	-26.1064734860964	132	D	A	no
1000	-28.0503520200452	133	D	A	no
1000	-30.4382546654235	134	D	A	no
1000	-24.905619378018	135	D	A	no
1000	-37.3375509781703	136	D	A	no
1000	-29.5848546699387	137	D	A	no
1000	-40.3200749759438	138	D	A	no
1000	-37.9189850245043	139	D	A	no
1000	-40.7617705784691	140	D	A	no
1000	-34.0714033619969	141	D	A	no
1000	-37.6788164685154	142	D	A	no
1000	-33.4407054351963	143	D	A	no
1000	-34.7300050233274	144	D	A	no
1000	-25.6900680917327	145	D	A	no
1000	-31.0510257563513	146	D	A	no
1000	-36.6631372044583	147	D	A	no
1000	-27.3409571222202	148	D	A	no
1000	-38.0468141015244	149	D	A	no
1000	-43.461082835263	150	D	A	no
1000	-28.8612484802264	151	D	A	no
1000	-31.7412508876042	152	D	A	no
1000	-30.0105379754884	153	D	A	no
1000	-29.945058052619	154	D	A	no
1000	-34.1375175285524	155	D	A	no
1000	-36.2244099042405	156	D	A	no
1000	-41.5988908908435	157	D	A	no
1000	-43.4536143990276	158	D	A	no
1000	-38.3788652580192	159	D	A	no
1000	-42.4778789156919	160	D	A	no
1000	-46.720804122018	161	D	A	no
1000	-42.0393073357362	162	D	A	no
1000	-42.3945944024162	163	D	A	no
1000	-34.9629421723964	164	D	A	no
1000	-31.2749716712338	165	D	A	no
1000	-38.2043258154025	166	D	A	no
1000	-34.1593752421062	167	D	A	no
1000	-34.872765359887	168	D	A	no
1000	-39.3664633506852	169	D	A	no
1000	-63.6377393482391	170	D	A	no
1000	-41.7124035651262	171	D	A	no
1000	-34.6678863354916	172	D	A	no
1000	-37.2937472898895	173	D	A	no
1000	-31.5823873145611	174	D	A	no
1000	-43.1027436954298	175	D	A	no
1000	-36.6850354539137	176	D	A	no
1000	-34.5014604252339	177	D	A	no
1000	-49.7660337913357	178	D	A	no
1000	-38.4105900748909	179	D	A	no
1000	-22.0840842217459	180	D	A	no
1000	-46.5762287602873	181	D	A	no
1000	-21.8874799763794	182	D	A	no
1000	-44.1708766314773	183	D	A	no
1000	-47.6583429763596	184	D	A	no
1000	-39.4294675944387	185	D	A	no
1000	-37.0239793709287	186	D	A	no
2000	-47.1694607581099	105	D	A	no
2000	-57.9656284944177	106	D	A	no
2000	-33.7536008717208	107	D	A	no
2000	-41.5196329228988	108	D	A	no
2000	-35.2771705370586	109	D	A	no
2000	-45.2926429679513	110	D	A	no
2000	-43.283525000757	111	D	A	no
2000	-51.8309760177003	112	D	A	no
2000	-35.6522064699279	113	D	A	no
2000	-52.0091190353292	114	D	A	no
2000	-31.5579448627669	115	D	A	no
2000	-42.8253910464559	116	D	A	no
2000	-44.7880247911195	117	D	A	no
2000	-46.3998842257887	118	D	A	no
2000	-45.6738072158771	119	D	A	no
2000	-69.6087950896483	120	D	A	no
2000	-60.3978609652902	121	D	A	no
2000	-47.548311547452	122	D	A	no
2000	-49.4361415855141	123	D	A	no
2000	-44.9247421553596	124	D	A	no
2000	-57.9795576073778	125	D	A	no
2000	-52.7437805931029	126	D	A	no
2000	-20.8580461263113	127	D	A	no
2000	-17.2701354843789	128	D	A	no
2000	-24.9729358444905	129	D	A	no
2000	-40.9758831256779	130	D	A	no
2000	-48.1272512389097	131	D	A	no
2000	-27.549348642141	132	D	A	no
2000	-36.5669004716527	133	D	A	no
2000	-48.6069466103243	134	D	A	no
2000	-42.9978295663232	135	D	A	no
2000	-51.3232006242428	136	D	A	no
2000	-48.2731904264775	137	D	A	no
2000	-58.7941766322438	138	D	A	no
2000	-48.1171419964624	139	D	A	no
2000	-51.1079919745459	140	D	A	no
2000	-46.5953753833151	141	D	A	no
2000	-46.4317802534846	142	D	A	no
2000	-40.7008844532376	143	D	A	no
2000	-38.1700815002158	144	D	A	no
2000	-43.098809452133	145	D	A	no
2000	-42.0223629763743	146	D	A	no
2000	-41.763196210345	147	D	A	no
2000	-35.6070705349107	148	D	A	no
2000	-39.3108366848235	149	D	A	no
2000	-41.9528658088792	150	D	A	no
2000	-40.9157642520759	151	D	A	no
2000	-39.915050906081	152	D	A	no
2000	-34.6241944612339	153	D	A	no
2000	-49.3563769819548	154	D	A	no
2000	-54.159898942952	155	D	A	no
2000	-48.0744549816123	156	D	A	no
2000	-51.6544437673808	157	D	A	no
2000	-54.6597045184459	158	D	A	no
2000	-52.082300174405	159	D	A	no
2000	-57.3829880609894	160	D	A	no
2000	-69.4685170620429	161	D	A	no
2000	-62.078856063394	162	D	A	no
2000	-53.502814176865	163	D	A	no
2000	-56.4707588746285	164	D	A	no
2000	-39.0082984683096	165	D	A	no
2000	-53.6874813227901	166	D	A	no
2000	-52.2729468505946	167	D	A	no
2000	-53.0174529949314	168	D	A	no
2000	-60.7950206046051	169	D	A	no
2000	-60.1596227719168	170	D	A	no
2000	-51.3164118344958	171	D	A	no
2000	-47.9075363485555	172	D	A	no
2000	-46.3920689961861	173	D	A	no
2000	-44.1834714803497	174	D	A	no
2000	-49.3564978384121	175	D	A	no
2000	-48.3456025717965	176	D	A	no
2000	-48.3957244301288	177	D	A	no
2000	-53.6025192681236	178	D	A	no
2000	-42.8297009664029	179	D	A	no
2000	-34.339783222897	180	D	A	no
2000	-54.371808193725	181	D	A	no
2000	-34.4347451509428	182	D	A	no
2000	-62.5243579174825	183	D	A	no
2000	-66.0435769477527	184	D	A	no
2000	-51.828845191403	185	D	A	no
2000	-48.6031172911207	186	D	A	no
3000	-55.4450150022314	105	D	A	no
3000	-69.8486746350948	106	D	A	no
3000	-44.070997377234	107	D	A	no
3000	-56.6166258136774	108	D	A	no
3000	-48.0813151535179	109	D	A	no
3000	-46.5940758829303	110	D	A	no
3000	-53.8494822466198	111	D	A	no
3000	-58.0999892398411	112	D	A	no
3000	-42.00191052098	113	D	A	no
3000	-54.2019995754922	114	D	A	no
3000	-37.6763671077742	115	D	A	no
3000	-54.1729396299111	116	D	A	no
3000	-59.9557018498638	117	D	A	no
3000	-53.0023113997209	118	D	A	no
3000	-55.7030609897718	119	D	A	no
3000	-76.3182849536829	120	D	A	no
3000	-71.1222122402875	121	D	A	no
3000	-53.8802569030154	122	D	A	no
3000	-58.7621658442165	123	D	A	no
3000	-54.8058927620934	124	D	A	no
3000	-58.9762826737256	125	D	A	no
3000	-56.4465108131758	126	D	A	no
3000	-24.4223179423317	127	D	A	no
3000	-21.6545591428937	128	D	A	no
3000	-30.9777241539228	129	D	A	no
3000	-50.5758746947774	130	D	A	no
3000	-52.8452417280638	131	D	A	no
3000	-28.9542451924155	132	D	A	no
3000	-44.3446777730963	133	D	A	no
3000	-56.9173676606617	134	D	A	no
3000	-46.4964095081564	135	D	A	no
3000	-56.8828028504546	136	D	A	no
3000	-51.0277728408194	137	D	A	no
3000	-64.5012396581189	138	D	A	no
3000	-58.2573232510331	139	D	A	no
3000	-65.8758362286944	140	D	A	no
3000	-50.1204506137394	141	D	A	no
3000	-55.0721279031686	142	D	A	no
3000	-46.0740278369572	143	D	A	no
3000	-45.7127772405206	144	D	A	no
3000	-48.7271607420309	145	D	A	no
3000	-53.1395628327766	146	D	A	no
3000	-48.8398473029758	147	D	A	no
3000	-49.3145450630573	148	D	A	no
3000	-45.6689643081928	149	D	A	no
3000	-44.1483332274302	150	D	A	no
3000	-45.5297550680876	151	D	A	no
3000	-47.4613774813936	152	D	A	no
3000	-42.2637424705332	153	D	A	no
3000	-59.6498830589459	154	D	A	no
3000	-52.5196744885796	155	D	A	no
3000	-60.123266082579	156	D	A	no
3000	-56.8747355574992	157	D	A	no
3000	-55.6287176577664	158	D	A	no
3000	-65.4969111966108	159	D	A	no
3000	-67.7776440065175	160	D	A	no
3000	-81.2439684405708	161	D	A	no
3000	-69.4825509588738	162	D	A	no
3000	-58.7300647207771	163	D	A	no
3000	-68.0264454781872	164	D	A	no
3000	-47.5126252258371	165	D	A	no
3000	-62.1700618940034	166	D	A	no
3000	-58.6704715149493	167	D	A	no
3000	-67.4354693920081	168	D	A	no
3000	-77.8290230181746	169	D	A	no
3000	-71.0239855481678	170	D	A	no
3000	-52.7337992517044	171	D	A	no
3000	-58.9951667474301	172	D	A	no
3000	-54.1285486548105	173	D	A	no
3000	-51.9161232125807	174	D	A	no
3000	-56.9101609715324	175	D	A	no
3000	-51.9726829463001	176	D	A	no
3000	-57.2661521197961	177	D	A	no
3000	-61.2976284192584	178	D	A	no
3000	-49.0211337203638	179	D	A	no
3000	-37.1479167006764	180	D	A	no
3000	-60.6842573746011	181	D	A	no
3000	-45.3031013666291	182	D	A	no
3000	-67.5592192992914	183	D	A	no
3000	-78.8644314477985	184	D	A	no
3000	-65.5810504657094	185	D	A	no
3000	-57.3541762092755	186	D	A	no
4000	-63.0798044347236	105	D	A	no
4000	-79.9896150196583	106	D	A	no
4000	-52.0718750427724	107	D	A	no
4000	-61.4067233262782	108	D	A	no
4000	-50.9190276109651	109	D	A	no
4000	-49.8896103877497	110	D	A	no
4000	-63.6512569246591	111	D	A	no
4000	-64.1280093501987	112	D	A	no
4000	-49.3683685673002	113	D	A	no
4000	-54.4170903497997	114	D	A	no
4000	-47.3464711810051	115	D	A	no
4000	-63.6507570498969	116	D	A	no
4000	-70.3022581685064	117	D	A	no
4000	-61.516391110609	118	D	A	no
4000	-62.4236659950354	119	D	A	no
4000	-79.241029844765	120	D	A	no
4000	-74.355756434916	121	D	A	no
4000	-68.9146821623967	122	D	A	no
4000	-70.0993148746741	123	D	A	no
4000	-59.0188035008948	124	D	A	no
4000	-66.4329561825854	125	D	A	no
4000	-58.9773780024414	126	D	A	no
4000	-26.7812800116403	127	D	A	no
4000	-23.4767186285301	128	D	A	no
4000	-34.8415098090074	129	D	A	no
4000	-60.1073904835243	130	D	A	no
4000	-52.5782225583956	131	D	A	no
4000	-34.2036542895052	132	D	A	no
4000	-46.0913760073432	133	D	A	no
4000	-66.1930164965174	134	D	A	no
4000	-48.0921587257653	135	D	A	no
4000	-56.7210235180565	136	D	A	no
4000	-60.2184551091601	137	D	A	no
4000	-74.9585488546793	138	D	A	no
4000	-67.726319200298	139	D	A	no
4000	-68.2301877439333	140	D	A	no
4000	-51.7059315628577	141	D	A	no
4000	-58.7620039485772	142	D	A	no
4000	-53.0331237222699	143	D	A	no
4000	-47.2907514393769	144	D	A	no
4000	-51.7962342140109	145	D	A	no
4000	-55.8689255723585	146	D	A	no
4000	-56.0345101510918	147	D	A	no
4000		148	D	A	no
4000	-54.5349885584106	149	D	A	no
4000	-49.4407679990647	150	D	A	no
4000	-51.3891375243672	151	D	A	no
4000	-49.6475961384678	152	D	A	no
4000	-48.9001791629682	153	D	A	no
4000	-69.8246786351243	154	D	A	no
4000	-57.9207312875298	155	D	A	no
4000	-60.0381614345879	156	D	A	no
4000	-67.2226770067112	157	D	A	no
4000	-63.0601049725801	158	D	A	no
4000	-76.6938180652719	159	D	A	no
4000	-72.3680840894749	160	D	A	no
4000	-83.8108635406882	161	D	A	no
4000	-69.2917359320028	162	D	A	no
4000	-63.6675580737872	163	D	A	no
4000	-76.6087321167672	164	D	A	no
4000	-60.5842219792687	165	D	A	no
4000	-66.3271817913779	166	D	A	no
4000	-63.4027324782313	167	D	A	no
4000	-74.1852289042035	168	D	A	no
4000	-81.0169672167884	169	D	A	no
4000	-77.5349623076196	170	D	A	no
4000	-56.7006199903482	171	D	A	no
4000	-59.8092832076794	172	D	A	no
4000	-62.9743559985129	173	D	A	no
4000	-73.3126798432759	174	D	A	no
4000	-62.6657320680049	175	D	A	no
4000	-53.0600034335621	176	D	A	no
4000	-59.9571066009125	177	D	A	no
4000	-70.2102158519612	178	D	A	no
4000	-56.5346078114795	179	D	A	no
4000	-48.2286426994478	180	D	A	no
4000	-65.0262112216947	181	D	A	no
4000	-49.0597061020281	182	D	A	no
4000	-73.7758640469908	183	D	A	no
4000	-85.8384212391075	184	D	A	no
4000	-65.8627012209182	185	D	A	no
4000	-67.5980789561874	186	D	A	no
6000	-74.4773488200651	105	D	A	no
6000		106	D	A	no
6000		107	D	A	no
6000		108	D	A	no
6000	-57.6794496775446	109	D	A	no
6000	-58.0350620905744	110	D	A	no
6000	-67.4865020982391	111	D	A	no
6000		112	D	A	no
6000	-56.3595606943317	113	D	A	no
6000	-68.8035455488586	114	D	A	no
6000	-35.0472777735838	115	D	A	no
6000	-79.7553748738883	116	D	A	no
6000		117	D	A	no
6000		118	D	A	no
6000		119	D	A	no
6000		120	D	A	no
6000		121	D	A	no
6000		122	D	A	no
6000		123	D	A	no
6000		124	D	A	no
6000		125	D	A	no
6000		126	D	A	no
6000		127	D	A	no
6000		128	D	A	no
6000		129	D	A	no
6000		130	D	A	no
6000		131	D	A	no
6000		132	D	A	no
6000		133	D	A	no
6000	-63.4642965359894	134	D	A	no
6000	-46.1963824884328	135	D	A	no
6000	-67.340088087473	136	D	A	no
6000	-62.8363932561861	137	D	A	no
6000	-73.727354001948	138	D	A	no
6000		139	D	A	no
6000	-74.1525842085599	140	D	A	no
6000	-66.686739459836	141	D	A	no
6000	-65.621623587361	142	D	A	no
6000	-65.1551156933363	143	D	A	no
6000	-58.3878564935202	144	D	A	no
6000	-65.8570850298804	145	D	A	no
6000	-68.8269841846013	146	D	A	no
6000		147	D	A	no
6000		148	D	A	no
6000	-68.3240826041233	149	D	A	no
6000	-53.2387012093233	150	D	A	no
6000	-72.3182636232305	151	D	A	no
6000		152	D	A	no
6000		153	D	A	no
6000	-74.081102407994	154	D	A	no
6000	-70.2140348994515	155	D	A	no
6000	-64.9914299298748	156	D	A	no
6000	-75.8062730468314	157	D	A	no
6000	-70.4328796749548	158	D	A	no
6000	-79.9932516919602	159	D	A	no
6000	-80.7795818443549	160	D	A	no
6000	-84.4738414653756	161	D	A	no
6000	-80.4289059854929	162	D	A	no
6000	-73.8122794933223	163	D	A	no
6000	-83.7700303761795	164	D	A	no
6000	-70.8265002208581	165	D	A	no
6000	-82.5909022006928	166	D	A	no
6000	-69.0743925115505	167	D	A	no
6000	-83.7640578580614	168	D	A	no
6000		169	D	A	no
6000		170	D	A	no
6000	-73.6907697818215	171	D	A	no
6000	-77.3293501941389	172	D	A	no
6000	-64.1561286305984	173	D	A	no
6000	-61.110859915659	174	D	A	no
6000	-74.8201344531396	175	D	A	no
6000	-58.3377429156709	176	D	A	no
6000	-62.5362911162175	177	D	A	no
6000	-80.3444565920678	178	D	A	no
6000	-68.7102156038021	179	D	A	no
6000	-47.8135943114552	180	D	A	no
6000	-71.8146997082385	181	D	A	no
6000	-50.7714808075527	182	D	A	no
6000	-72.931589070811	183	D	A	no
6000	-84.6124391091397	184	D	A	no
6000	-76.6429889855309	185	D	A	no
6000	-73.2339614374676	186	D	A	no
8000		105	D	A	no
8000		106	D	A	no
8000		107	D	A	no
8000		108	D	A	no
8000		109	D	A	no
8000		110	D	A	no
8000		111	D	A	no
8000		112	D	A	no
8000		113	D	A	no
8000		114	D	A	no
8000		115	D	A	no
8000		116	D	A	no
8000		117	D	A	no
8000		118	D	A	no
8000		119	D	A	no
8000		120	D	A	no
8000		121	D	A	no
8000		122	D	A	no
8000		123	D	A	no
8000		124	D	A	no
8000		125	D	A	no
8000		126	D	A	no
8000		127	D	A	no
8000		128	D	A	no
8000		129	D	A	no
8000		130	D	A	no
8000		131	D	A	no
8000		132	D	A	no
8000		133	D	A	no
8000		134	D	A	no
8000		135	D	A	no
8000		136	D	A	no
8000		137	D	A	no
8000		138	D	A	no
8000		139	D	A	no
8000		140	D	A	no
8000		141	D	A	no
8000		142	D	A	no
8000		143	D	A	no
8000		144	D	A	no
8000		145	D	A	no
8000		146	D	A	no
8000		147	D	A	no
8000		148	D	A	no
8000		149	D	A	no
8000		150	D	A	no
8000		151	D	A	no
8000		152	D	A	no
8000		153	D	A	no
8000	-87.0056682501572	154	D	A	no
8000		155	D	A	no
8000	-69.7682587870828	156	D	A	no
8000		157	D	A	no
8000		158	D	A	no
8000		159	D	A	no
8000		160	D	A	no
8000		161	D	A	no
8000		162	D	A	no
8000		163	D	A	no
8000		164	D	A	no
8000	-75.2350530115162	165	D	A	no
8000		166	D	A	no
8000	-73.0000560174086	167	D	A	no
8000		168	D	A	no
8000		169	D	A	no
8000		170	D	A	no
8000	-87.5994499021954	171	D	A	no
8000	-84.7995820999667	172	D	A	no
8000		173	D	A	no
8000	-65.6139326568779	174	D	A	no
8000		175	D	A	no
8000	-66.5859762671413	176	D	A	no
8000	-66.0407938811767	177	D	A	no
8000	-95.4447770329575	178	D	A	no
8000		179	D	A	no
8000		180	D	A	no
8000		181	D	A	no
8000		182	D	A	no
8000		183	D	A	no
8000		184	D	A	no
8000	-72.4574507072614	185	D	A	no
8000	-79.6329985102929	186	D	A	no
10000		105	D	A	no
10000		106	D	A	no
10000		107	D	A	no
10000		108	D	A	no
10000		109	D	A	no
10000		110	D	A	no
10000		111	D	A	no
10000		112	D	A	no
10000		113	D	A	no
10000		114	D	A	no
10000		115	D	A	no
10000		116	D	A	no
10000		117	D	A	no
10000		118	D	A	no
10000		119	D	A	no
10000		120	D	A	no
10000		121	D	A	no
10000		122	D	A	no
10000		123	D	A	no
10000		124	D	A	no
10000		125	D	A	no
10000		126	D	A	no
10000		127	D	A	no
10000		128	D	A	no
10000		129	D	A	no
10000		130	D	A	no
10000		131	D	A	no
10000		132	D	A	no
10000		133	D	A	no
10000		134	D	A	no
10000		135	D	A	no
10000		136	D	A	no
10000		137	D	A	no
10000		138	D	A	no
10000		139	D	A	no
10000		140	D	A	no
10000		141	D	A	no
10000		142	D	A	no
10000		143	D	A	no
10000		144	D	A	no
10000		145	D	A	no
10000		146	D	A	no
10000		147	D	A	no
10000		148	D	A	no
10000		149	D	A	no
10000		150	D	A	no
10000		151	D	A	no
10000		152	D	A	no
10000		153	D	A	no
10000		154	D	A	no
10000		155	D	A	no
10000		156	D	A	no
10000		157	D	A	no
10000		158	D	A	no
10000		159	D	A	no
10000		160	D	A	no
10000		161	D	A	no
10000		162	D	A	no
10000		163	D	A	no
10000		164	D	A	no
10000		165	D	A	no
10000		166	D	A	no
10000		167	D	A	no
10000		168	D	A	no
10000		169	D	A	no
10000		170	D	A	no
10000		171	D	A	no
10000	-81.149881875731	172	D	A	no
10000		173	D	A	no
10000	-66.1755965557396	174	D	A	no
10000		175	D	A	no
10000		176	D	A	no
10000		177	D	A	no
10000		178	D	A	no
10000		179	D	A	no
10000		180	D	A	no
10000		181	D	A	no
10000		182	D	A	no
10000		183	D	A	no
10000		184	D	A	no
10000		185	D	A	no
10000		186	D	A	no
