# Supplementary material for: Methods and reference data for middle ear transfer functions
Source: Sci Rep. 2022 Oct 14;12:17241. doi: 10.1038/s41598-022-21245-w (PMC9568555; doi:10.1038/s41598-022-21245-w)
Supplement: Supplementary file 1 — Supplementary Information 1. [file 41598_2022_21245_MOESM1_ESM.zip › exportHA2.csv]

Frequenz	METF	TB	Researchgroup	Measurementmethod	Anglecorrection
125		187	H	A	yes
250	-36.61	187	H	A	yes
500	-34.14	187	H	A	yes
1000	-36.62	187	H	A	yes
2000	-45.77	187	H	A	yes
3000	-49.27	187	H	A	yes
4000	-55.15	187	H	A	yes
6000	-64.86	187	H	A	yes
8000		187	H	A	yes
10000		187	H	A	yes
125	-30.99	188	H	A	yes
250	-34.38	188	H	A	yes
500	-33.66	188	H	A	yes
1000	-35.40	188	H	A	yes
2000	-46.74	188	H	A	yes
3000	-52.07	188	H	A	yes
4000	-53.23	188	H	A	yes
6000	-66.05	188	H	A	yes
8000		188	H	A	yes
10000		188	H	A	yes
125	-31.00	189	H	A	yes
250	-32.60	189	H	A	yes
500	-31.06	189	H	A	yes
1000	-41.23	189	H	A	yes
2000	-45.79	189	H	A	yes
3000	-56.80	189	H	A	yes
4000	-62.94	189	H	A	yes
6000	-66.53	189	H	A	yes
8000		189	H	A	yes
10000		189	H	A	yes
125	-31.00	190	H	A	yes
250	-32.60	190	H	A	yes
500	-31.06	190	H	A	yes
1000	-41.23	190	H	A	yes
2000	-45.79	190	H	A	yes
3000	-56.80	190	H	A	yes
4000	-62.94	190	H	A	yes
6000	-66.53	190	H	A	yes
8000		190	H	A	yes
10000		190	H	A	yes
125	-28.08	191	H	A	yes
250	-31.22	191	H	A	yes
500	-28.87	191	H	A	yes
1000	-36.69	191	H	A	yes
2000	-45.26	191	H	A	yes
3000	-53.30	191	H	A	yes
4000	-60.06	191	H	A	yes
6000	-74.84	191	H	A	yes
8000		191	H	A	yes
10000		191	H	A	yes
125	-32.49	192	H	A	yes
250	-35.68	192	H	A	yes
500	-29.74	192	H	A	yes
1000	-27.91	192	H	A	yes
2000	-43.12	192	H	A	yes
3000	-57.39	192	H	A	yes
4000	-55.08	192	H	A	yes
6000	-71.44	192	H	A	yes
8000		192	H	A	yes
10000		192	H	A	yes
125	-32.49	193	H	A	yes
250	-35.68	193	H	A	yes
500	-29.74	193	H	A	yes
1000	-27.91	193	H	A	yes
2000	-43.12	193	H	A	yes
3000	-57.39	193	H	A	yes
4000	-55.08	193	H	A	yes
6000	-71.44	193	H	A	yes
8000		193	H	A	yes
10000		193	H	A	yes
125	-38.09	194	H	A	yes
250	-41.12	194	H	A	yes
500	-40.73	194	H	A	yes
1000	-37.01	194	H	A	yes
2000	-59.30	194	H	A	yes
3000	-57.83	194	H	A	yes
4000	-63.46	194	H	A	yes
6000	-73.76	194	H	A	yes
8000		194	H	A	yes
10000		194	H	A	yes
125	-35.85	195	H	A	yes
250	-38.17	195	H	A	yes
500	-36.00	195	H	A	yes
1000	-40.59	195	H	A	yes
2000	-57.30	195	H	A	yes
3000	-65.75	195	H	A	yes
4000	-69.50	195	H	A	yes
6000	-77.71	195	H	A	yes
8000		195	H	A	yes
10000		195	H	A	yes
125	-32.33	196	H	A	yes
250	-34.22	196	H	A	yes
500	-33.78	196	H	A	yes
1000	-39.30	196	H	A	yes
2000	-43.83	196	H	A	yes
3000	-44.53	196	H	A	yes
4000	-51.86	196	H	A	yes
6000	-67.51	196	H	A	yes
8000		196	H	A	yes
10000		196	H	A	yes
125	-27.52	197	H	A	yes
250	-31.11	197	H	A	yes
500	-30.39	197	H	A	yes
1000	-39.57	197	H	A	yes
2000	-53.60	197	H	A	yes
3000	-56.84	197	H	A	yes
4000	-64.36	197	H	A	yes
6000	-78.12	197	H	A	yes
8000		197	H	A	yes
10000		197	H	A	yes
125	-26.05	198	H	A	yes
250	-28.54	198	H	A	yes
500	-28.29	198	H	A	yes
1000	-39.16	198	H	A	yes
2000	-49.93	198	H	A	yes
3000	-58.91	198	H	A	yes
4000	-64.89	198	H	A	yes
6000	-67.31	198	H	A	yes
8000	-62.71	198	H	A	yes
10000		198	H	A	yes
125	-44.95	199	H	A	yes
250	-47.96	199	H	A	yes
500	-46.24	199	H	A	yes
1000	-41.76	199	H	A	yes
2000	-52.51	199	H	A	yes
3000	-66.38	199	H	A	yes
4000	-71.77	199	H	A	yes
6000		199	H	A	yes
8000		199	H	A	yes
10000		199	H	A	yes
125	-37.45	200	H	A	yes
250	-39.01	200	H	A	yes
500	-36.54	200	H	A	yes
1000	-44.39	200	H	A	yes
2000	-55.21	200	H	A	yes
3000	-67.72	200	H	A	yes
4000	-72.70	200	H	A	yes
6000	-82.03	200	H	A	yes
8000		200	H	A	yes
10000		200	H	A	yes
125		201	H	A	yes
250	-55.54	201	H	A	yes
500	-57.31	201	H	A	yes
1000	-55.86	201	H	A	yes
2000	-68.01	201	H	A	yes
3000	-72.15	201	H	A	yes
4000	-77.51	201	H	A	yes
6000	-68.77	201	H	A	yes
8000		201	H	A	yes
10000		201	H	A	yes
125		202	H	A	yes
250	-48.53	202	H	A	yes
500	-50.28	202	H	A	yes
1000	-62.08	202	H	A	yes
2000	-70.51	202	H	A	yes
3000	-79.46	202	H	A	yes
4000	-81.71	202	H	A	yes
6000		202	H	A	yes
8000		202	H	A	yes
10000		202	H	A	yes
125	-36.88	203	H	A	yes
250	-38.49	203	H	A	yes
500	-37.15	203	H	A	yes
1000	-36.62	203	H	A	yes
2000	-49.73	203	H	A	yes
3000	-57.61	203	H	A	yes
4000	-54.78	203	H	A	yes
6000	-62.34	203	H	A	yes
8000		203	H	A	yes
10000		203	H	A	yes
125	-30.35	204	H	A	yes
250	-32.77	204	H	A	yes
500	-29.81	204	H	A	yes
1000	-32.37	204	H	A	yes
2000	-49.03	204	H	A	yes
3000	-60.18	204	H	A	yes
4000	-64.10	204	H	A	yes
6000	-63.03	204	H	A	yes
8000	-72.90	204	H	A	yes
10000		204	H	A	yes
125		205	H	A	yes
250	-48.11	205	H	A	yes
500	-45.44	205	H	A	yes
1000	-46.48	205	H	A	yes
2000	-60.87	205	H	A	yes
3000	-70.96	205	H	A	yes
4000	-69.06	205	H	A	yes
6000		205	H	A	yes
8000		205	H	A	yes
10000		205	H	A	yes
125	-42.88	206	H	A	yes
250	-45.28	206	H	A	yes
500	-44.87	206	H	A	yes
1000	-40.83	206	H	A	yes
2000	-65.07	206	H	A	yes
3000	-67.99	206	H	A	yes
4000	-68.42	206	H	A	yes
6000	-81.42	206	H	A	yes
8000		206	H	A	yes
10000		206	H	A	yes
125	-37.88	207	H	A	yes
250	-39.76	207	H	A	yes
500	-39.83	207	H	A	yes
1000	-32.58	207	H	A	yes
2000	-39.86	207	H	A	yes
3000	-44.97	207	H	A	yes
4000	-52.89	207	H	A	yes
6000	-66.95	207	H	A	yes
8000	-70.28	207	H	A	yes
10000	-68.62	207	H	A	yes
125	-30.43	208	H	A	yes
250	-32.34	208	H	A	yes
500	-32.43	208	H	A	yes
1000	-37.48	208	H	A	yes
2000	-46.79	208	H	A	yes
3000	-52.98	208	H	A	yes
4000	-53.14	208	H	A	yes
6000	-55.58	208	H	A	yes
8000	-61.31	208	H	A	yes
10000	-60.75	208	H	A	yes
125		209	H	A	yes
250		209	H	A	yes
500	-39.90	209	H	A	yes
1000	-40.53	209	H	A	yes
2000	-45.68	209	H	A	yes
3000	-53.51	209	H	A	yes
4000	-59.06	209	H	A	yes
6000	-73.97	209	H	A	yes
8000		209	H	A	yes
10000		209	H	A	yes
125		210	H	A	yes
250	-40.51	210	H	A	yes
500	-38.15	210	H	A	yes
1000	-40.01	210	H	A	yes
2000	-49.74	210	H	A	yes
3000	-57.48	210	H	A	yes
4000	-57.68	210	H	A	yes
6000	-89.86	210	H	A	yes
8000		210	H	A	yes
10000		210	H	A	yes
125	-31.92	211	H	A	yes
250	-34.02	211	H	A	yes
500	-31.92	211	H	A	yes
1000	-36.56	211	H	A	yes
2000	-46.84	211	H	A	yes
3000	-54.88	211	H	A	yes
4000	-64.45	211	H	A	yes
6000	-72.93	211	H	A	yes
8000		211	H	A	yes
10000		211	H	A	yes
125	-24.31	212	H	A	yes
250	-27.02	212	H	A	yes
500	-24.64	212	H	A	yes
1000	-30.86	212	H	A	yes
2000	-48.78	212	H	A	yes
3000	-58.43	212	H	A	yes
4000	-69.18	212	H	A	yes
6000	-69.74	212	H	A	yes
8000		212	H	A	yes
10000		212	H	A	yes
125		213	H	A	yes
250	-36.54	213	H	A	yes
500	-34.86	213	H	A	yes
1000	-30.51	213	H	A	yes
2000	-45.11	213	H	A	yes
3000	-54.20	213	H	A	yes
4000	-62.44	213	H	A	yes
6000	-71.77	213	H	A	yes
8000		213	H	A	yes
10000		213	H	A	yes
125		214	H	A	yes
250		214	H	A	yes
500	-44.35	214	H	A	yes
1000	-37.00	214	H	A	yes
2000	-50.89	214	H	A	yes
3000	-60.50	214	H	A	yes
4000	-66.33	214	H	A	yes
6000	-75.41	214	H	A	yes
8000		214	H	A	yes
10000		214	H	A	yes
125	-39.87	215	H	A	yes
250	-42.57	215	H	A	yes
500	-42.85	215	H	A	yes
1000	-45.57	215	H	A	yes
2000	-50.85	215	H	A	yes
3000	-59.40	215	H	A	yes
4000	-64.21	215	H	A	yes
6000	-73.26	215	H	A	yes
8000		215	H	A	yes
10000		215	H	A	yes
125		216	H	A	yes
250	-34.65	216	H	A	yes
500	-32.35	216	H	A	yes
1000	-35.17	216	H	A	yes
2000	-46.59	216	H	A	yes
3000	-56.31	216	H	A	yes
4000	-64.34	216	H	A	yes
6000	-70.95	216	H	A	yes
8000		216	H	A	yes
10000		216	H	A	yes
125	-31.90	217	H	A	yes
250	-35.07	217	H	A	yes
500	-32.22	217	H	A	yes
1000	-34.27	217	H	A	yes
2000	-44.42	217	H	A	yes
3000	-49.01	217	H	A	yes
4000	-57.52	217	H	A	yes
6000	-76.43	217	H	A	yes
8000		217	H	A	yes
10000		217	H	A	yes
125	-37.55	218	H	A	yes
250	-40.42	218	H	A	yes
500	-37.62	218	H	A	yes
1000	-33.22	218	H	A	yes
2000	-40.75	218	H	A	yes
3000	-47.21	218	H	A	yes
4000	-48.13	218	H	A	yes
6000	-49.58	218	H	A	yes
8000		218	H	A	yes
10000		218	H	A	yes
125	-28.67	219	H	A	yes
250	-32.37	219	H	A	yes
500	-34.31	219	H	A	yes
1000	-32.73	219	H	A	yes
2000	-41.53	219	H	A	yes
3000	-50.06	219	H	A	yes
4000	-49.97	219	H	A	yes
6000	-62.74	219	H	A	yes
8000		219	H	A	yes
10000		219	H	A	yes
125	-27.66	220	H	A	yes
250	-30.44	220	H	A	yes
500	-28.48	220	H	A	yes
1000	-33.61	220	H	A	yes
2000	-43.26	220	H	A	yes
3000	-37.54	220	H	A	yes
4000	-52.89	220	H	A	yes
6000	-72.38	220	H	A	yes
8000	-71.00	220	H	A	yes
10000	-59.44	220	H	A	yes
125		221	H	A	yes
250	-37.83	221	H	A	yes
500	-34.75	221	H	A	yes
1000	-35.53	221	H	A	yes
2000	-45.54	221	H	A	yes
3000	-60.33	221	H	A	yes
4000	-64.25	221	H	A	yes
6000		221	H	A	yes
8000		221	H	A	yes
10000		221	H	A	yes
125		222	H	A	yes
250	-37.83	222	H	A	yes
500	-34.75	222	H	A	yes
1000	-35.53	222	H	A	yes
2000	-45.54	222	H	A	yes
3000	-60.33	222	H	A	yes
4000	-64.25	222	H	A	yes
6000		222	H	A	yes
8000		222	H	A	yes
10000		222	H	A	yes
125	-33.28	223	H	A	yes
250	-33.50	223	H	A	yes
500	-32.71	223	H	A	yes
1000	-26.76	223	H	A	yes
2000	-39.70	223	H	A	yes
3000	-47.30	223	H	A	yes
4000	-53.39	223	H	A	yes
6000	-69.24	223	H	A	yes
8000		223	H	A	yes
10000		223	H	A	yes
125	-35.24	224	H	A	yes
250	-37.99	224	H	A	yes
500	-36.93	224	H	A	yes
1000	-30.00	224	H	A	yes
2000	-46.93	224	H	A	yes
3000	-52.21	224	H	A	yes
4000	-52.44	224	H	A	yes
6000		224	H	A	yes
8000		224	H	A	yes
10000		224	H	A	yes
125	-35.95	225	H	A	yes
250	-39.90	225	H	A	yes
500	-38.52	225	H	A	yes
1000	-37.48	225	H	A	yes
2000	-44.73	225	H	A	yes
3000	-53.41	225	H	A	yes
4000	-53.31	225	H	A	yes
6000	-71.44	225	H	A	yes
8000		225	H	A	yes
10000		225	H	A	yes
125		226	H	A	yes
250	-31.86	226	H	A	yes
500	-33.84	226	H	A	yes
1000	-38.74	226	H	A	yes
2000	-46.77	226	H	A	yes
3000	-52.06	226	H	A	yes
4000	-55.97	226	H	A	yes
6000		226	H	A	yes
8000		226	H	A	yes
10000		226	H	A	yes
125	-27.14	227	H	A	yes
250	-28.32	227	H	A	yes
500	-24.87	227	H	A	yes
1000	-30.19	227	H	A	yes
2000	-37.71	227	H	A	yes
3000	-52.54	227	H	A	yes
4000	-51.31	227	H	A	yes
6000	-63.79	227	H	A	yes
8000	-67.31	227	H	A	yes
10000	-76.10	227	H	A	yes
125	-37.72	228	H	A	yes
250	-39.84	228	H	A	yes
500	-37.81	228	H	A	yes
1000	-33.40	228	H	A	yes
2000	-40.90	228	H	A	yes
3000	-42.49	228	H	A	yes
4000	-59.67	228	H	A	yes
6000	-80.33	228	H	A	yes
8000	-77.80	228	H	A	yes
10000		228	H	A	yes
125	-35.24	229	H	A	yes
250	-37.78	229	H	A	yes
500	-36.38	229	H	A	yes
1000	-34.82	229	H	A	yes
2000	-53.22	229	H	A	yes
3000	-64.06	229	H	A	yes
4000	-66.92	229	H	A	yes
6000	-86.49	229	H	A	yes
8000		229	H	A	yes
10000		229	H	A	yes
125	-29.15	230	H	A	yes
250	-31.90	230	H	A	yes
500	-33.93	230	H	A	yes
1000	-39.75	230	H	A	yes
2000	-41.17	230	H	A	yes
3000	-53.51	230	H	A	yes
4000	-50.75	230	H	A	yes
6000	-61.30	230	H	A	yes
8000	-67.26	230	H	A	yes
10000	-81.74	230	H	A	yes
125	-27.75	231	H	A	yes
250	-29.56	231	H	A	yes
500	-31.64	231	H	A	yes
1000	-40.58	231	H	A	yes
2000	-45.89	231	H	A	yes
3000	-59.29	231	H	A	yes
4000	-61.29	231	H	A	yes
6000	-71.20	231	H	A	yes
8000	-88.07	231	H	A	yes
10000	-71.05	231	H	A	yes
125	-36.63	232	H	A	yes
250	-37.74	232	H	A	yes
500	-36.87	232	H	A	yes
1000	-35.87	232	H	A	yes
2000	-41.14	232	H	A	yes
3000	-48.67	232	H	A	yes
4000	-64.55	232	H	A	yes
6000	-63.89	232	H	A	yes
8000	-78.08	232	H	A	yes
10000		232	H	A	yes
125	-31.89	233	H	A	yes
250	-33.90	233	H	A	yes
500	-31.38	233	H	A	yes
1000	-32.63	233	H	A	yes
2000	-44.53	233	H	A	yes
3000	-52.23	233	H	A	yes
4000	-55.37	233	H	A	yes
6000	-63.52	233	H	A	yes
8000	-71.40	233	H	A	yes
10000		233	H	A	yes
125	-41.59	234	H	A	yes
250	-37.70	234	H	A	yes
500	-39.36	234	H	A	yes
1000	-33.73	234	H	A	yes
2000	-43.13	234	H	A	yes
3000	-52.56	234	H	A	yes
4000	-59.04	234	H	A	yes
6000	-64.22	234	H	A	yes
8000	-75.51	234	H	A	yes
10000	-72.48	234	H	A	yes
125	-38.54	235	H	A	yes
250	-39.86	235	H	A	yes
500	-38.88	235	H	A	yes
1000	-32.31	235	H	A	yes
2000	-45.52	235	H	A	yes
3000	-56.14	235	H	A	yes
4000	-58.41	235	H	A	yes
6000	-70.74	235	H	A	yes
8000	-73.93	235	H	A	yes
10000	-74.63	235	H	A	yes
125	-30.74	236	H	A	yes
250	-33.28	236	H	A	yes
500	-31.88	236	H	A	yes
1000	-25.43	236	H	A	yes
2000	-35.74	236	H	A	yes
3000	-40.59	236	H	A	yes
4000	-42.59	236	H	A	yes
6000	-49.96	236	H	A	yes
8000	-54.54	236	H	A	yes
10000	-67.57	236	H	A	yes
125	-33.07	237	H	A	yes
250	-33.69	237	H	A	yes
500	-27.00	237	H	A	yes
1000	-32.13	237	H	A	yes
2000	-43.81	237	H	A	yes
3000	-53.15	237	H	A	yes
4000	-61.01	237	H	A	yes
6000	-73.69	237	H	A	yes
8000		237	H	A	yes
10000		237	H	A	yes
125	-26.38	238	H	A	yes
250	-29.14	238	H	A	yes
500	-30.26	238	H	A	yes
1000	-29.20	238	H	A	yes
2000	-36.04	238	H	A	yes
3000	-44.99	238	H	A	yes
4000	-57.06	238	H	A	yes
6000	-60.88	238	H	A	yes
8000	-55.75	238	H	A	yes
10000	-71.71	238	H	A	yes
125	-34.82	239	H	A	yes
250	-37.34	239	H	A	yes
500	-37.36	239	H	A	yes
1000	-34.53	239	H	A	yes
2000	-38.40	239	H	A	yes
3000	-47.55	239	H	A	yes
4000	-51.91	239	H	A	yes
6000	-46.52	239	H	A	yes
8000	-51.65	239	H	A	yes
10000	-76.04	239	H	A	yes
125	-28.31	240	H	A	yes
250	-31.38	240	H	A	yes
500	-31.47	240	H	A	yes
1000	-32.87	240	H	A	yes
2000	-41.80	240	H	A	yes
3000	-50.61	240	H	A	yes
4000	-57.86	240	H	A	yes
6000	-65.04	240	H	A	yes
8000	-67.33	240	H	A	yes
10000	-62.59	240	H	A	yes
125	-25.12	241	H	A	yes
250	-27.66	241	H	A	yes
500	-28.03	241	H	A	yes
1000	-29.61	241	H	A	yes
2000	-39.36	241	H	A	yes
3000	-47.92	241	H	A	yes
4000	-55.85	241	H	A	yes
6000	-62.41	241	H	A	yes
8000	-62.21	241	H	A	yes
10000	-59.07	241	H	A	yes
125	-28.16	242	H	A	yes
250	-30.10	242	H	A	yes
500	-28.38	242	H	A	yes
1000	-30.41	242	H	A	yes
2000	-40.82	242	H	A	yes
3000	-49.55	242	H	A	yes
4000	-47.51	242	H	A	yes
6000	-82.76	242	H	A	yes
8000	-83.28	242	H	A	yes
10000	-85.11	242	H	A	yes
125	-24.51	243	H	A	yes
250	-38.18	243	H	A	yes
500	-47.45	243	H	A	yes
1000	-37.93	243	H	A	yes
2000	-52.50	243	H	A	yes
3000	-67.64	243	H	A	yes
4000	-82.48	243	H	A	yes
6000	-63.78	243	H	A	yes
8000	-102.52	243	H	A	yes
10000	-112.96	243	H	A	yes
125	-28.57	244	H	A	yes
250	-30.65	244	H	A	yes
500	-29.98	244	H	A	yes
1000	-24.49	244	H	A	yes
2000	-35.19	244	H	A	yes
3000	-47.66	244	H	A	yes
4000	-48.83	244	H	A	yes
6000	-38.62	244	H	A	yes
8000	-66.83	244	H	A	yes
10000	-67.22	244	H	A	yes
125	-26.35	245	H	A	yes
250	-27.68	245	H	A	yes
500	-26.76	245	H	A	yes
1000	-21.32	245	H	A	yes
2000	-34.78	245	H	A	yes
3000	-47.36	245	H	A	yes
4000	-51.19	245	H	A	yes
6000	-37.85	245	H	A	yes
8000	-71.85	245	H	A	yes
10000	-71.40	245	H	A	yes
125	-35.29	246	H	A	yes
250	-37.88	246	H	A	yes
500	-37.32	246	H	A	yes
1000	-30.66	246	H	A	yes
2000	-44.28	246	H	A	yes
3000	-45.84	246	H	A	yes
4000	-46.39	246	H	A	yes
6000	-68.97	246	H	A	yes
8000	-66.94	246	H	A	yes
10000	-67.65	246	H	A	yes
125	-22.22	247	H	A	yes
250	-26.46	247	H	A	yes
500	-28.60	247	H	A	yes
1000	-34.66	247	H	A	yes
2000	-40.16	247	H	A	yes
3000	-46.81	247	H	A	yes
4000	-67.50	247	H	A	yes
6000	-59.49	247	H	A	yes
8000	-58.60	247	H	A	yes
10000	-64.86	247	H	A	yes
125	-22.22	248	H	A	yes
250	-26.46	248	H	A	yes
500	-28.60	248	H	A	yes
1000	-34.66	248	H	A	yes
2000	-40.16	248	H	A	yes
3000	-46.81	248	H	A	yes
4000	-67.50	248	H	A	yes
6000	-59.49	248	H	A	yes
8000	-58.60	248	H	A	yes
10000	-64.86	248	H	A	yes
125	-22.00	249	H	A	yes
250	-27.03	249	H	A	yes
500	-28.53	249	H	A	yes
1000	-34.99	249	H	A	yes
2000	-40.21	249	H	A	yes
3000	-47.59	249	H	A	yes
4000	-63.00	249	H	A	yes
6000	-59.98	249	H	A	yes
8000	-61.00	249	H	A	yes
10000	-68.77	249	H	A	yes
125		250	H	A	yes
250	-26.04	250	H	A	yes
500	-28.71	250	H	A	yes
1000	-35.32	250	H	A	yes
2000	-40.74	250	H	A	yes
3000	-51.54	250	H	A	yes
4000	-64.28	250	H	A	yes
6000	-58.77	250	H	A	yes
8000	-60.68	250	H	A	yes
10000	-67.34	250	H	A	yes
125	-25.92	251	H	A	yes
250	-29.96	251	H	A	yes
500	-30.16	251	H	A	yes
1000	-33.10	251	H	A	yes
2000	-43.08	251	H	A	yes
3000	-48.91	251	H	A	yes
4000	-63.54	251	H	A	yes
6000	-55.13	251	H	A	yes
8000	-59.93	251	H	A	yes
10000	-68.34	251	H	A	yes
125	-23.90	252	H	A	yes
250	-27.92	252	H	A	yes
500	-28.60	252	H	A	yes
1000	-33.45	252	H	A	yes
2000	-41.53	252	H	A	yes
3000	-50.62	252	H	A	yes
4000	-58.38	252	H	A	yes
6000	-55.39	252	H	A	yes
8000	-57.85	252	H	A	yes
10000	-69.16	252	H	A	yes
125		253	H	A	yes
250	-28.11	253	H	A	yes
500	-28.74	253	H	A	yes
1000	-34.87	253	H	A	yes
2000	-43.08	253	H	A	yes
3000	-52.37	253	H	A	yes
4000	-44.96	253	H	A	yes
6000	-55.29	253	H	A	yes
8000	-57.34	253	H	A	yes
10000	-60.85	253	H	A	yes
125	-37.06	254	H	A	yes
250	-38.38	254	H	A	yes
500	-36.85	254	H	A	yes
1000	-36.57	254	H	A	yes
2000	-49.54	254	H	A	yes
3000	-67.48	254	H	A	yes
4000	-55.20	254	H	A	yes
6000	-91.30	254	H	A	yes
8000		254	H	A	yes
10000		254	H	A	yes
125		255	H	A	yes
250	-34.25	255	H	A	yes
500	-31.44	255	H	A	yes
1000	-31.62	255	H	A	yes
2000	-50.74	255	H	A	yes
3000	-63.21	255	H	A	yes
4000	-56.27	255	H	A	yes
6000	-67.05	255	H	A	yes
8000	-75.61	255	H	A	yes
10000	-90.15	255	H	A	yes
125	-25.46	256	H	A	yes
250	-39.12	256	H	A	yes
500	-48.40	256	H	A	yes
1000	-38.88	256	H	A	yes
2000	-53.45	256	H	A	yes
3000	-68.59	256	H	A	yes
4000	-83.43	256	H	A	yes
6000	-64.72	256	H	A	yes
8000	-103.46	256	H	A	yes
10000	-113.91	256	H	A	yes
125		257	H	A	yes
250	-30.53	257	H	A	yes
500	-28.61	257	H	A	yes
1000	-31.00	257	H	A	yes
2000	-45.17	257	H	A	yes
3000	-57.87	257	H	A	yes
4000	-46.19	257	H	A	yes
6000	-63.66	257	H	A	yes
8000	-73.32	257	H	A	yes
10000	-75.60	257	H	A	yes
125	-26.16	258	H	A	yes
250	-29.85	258	H	A	yes
500	-29.15	258	H	A	yes
1000	-33.21	258	H	A	yes
2000	-43.72	258	H	A	yes
3000	-45.00	258	H	A	yes
4000	-51.97	258	H	A	yes
6000	-58.53	258	H	A	yes
8000	-71.23	258	H	A	yes
10000	-74.66	258	H	A	yes
125		259	H	A	yes
250	-47.19	259	H	A	yes
500	-45.29	259	H	A	yes
1000	-42.44	259	H	A	yes
2000	-65.38	259	H	A	yes
3000	-56.46	259	H	A	yes
4000	-47.95	259	H	A	yes
6000	-76.26	259	H	A	yes
8000	-77.91	259	H	A	yes
10000	-81.78	259	H	A	yes
125	-24.56	260	H	A	yes
250	-27.39	260	H	A	yes
500	-28.73	260	H	A	yes
1000	-32.44	260	H	A	yes
2000	-47.01	260	H	A	yes
3000	-53.38	260	H	A	yes
4000	-54.47	260	H	A	yes
6000	-62.25	260	H	A	yes
8000	-73.29	260	H	A	yes
10000	-88.45	260	H	A	yes
125	-24.02	261	H	A	yes
250	-26.05	261	H	A	yes
500	-20.52	261	H	A	yes
1000	-29.38	261	H	A	yes
2000	-39.43	261	H	A	yes
3000	-49.14	261	H	A	yes
4000	-58.81	261	H	A	yes
6000	-71.70	261	H	A	yes
8000	-84.74	261	H	A	yes
10000	-80.96	261	H	A	yes
125		262	H	A	yes
250	52.80	262	H	A	yes
500	44.01	262	H	A	yes
1000	30.79	262	H	A	yes
2000	5.80	262	H	A	yes
3000	-5.22	262	H	A	yes
4000	-7.30	262	H	A	yes
6000	-21.06	262	H	A	yes
8000	-63.79	262	H	A	yes
10000	-41.92	262	H	A	yes
125	-26.48	263	H	A	yes
250	-28.55	263	H	A	yes
500	-25.64	263	H	A	yes
1000	-35.51	263	H	A	yes
2000	-46.71	263	H	A	yes
3000	-52.73	263	H	A	yes
4000	-62.23	263	H	A	yes
6000	-74.28	263	H	A	yes
8000	-82.51	263	H	A	yes
10000	-84.08	263	H	A	yes
125	-16.77	264	H	A	yes
250	-22.48	264	H	A	yes
500	-27.88	264	H	A	yes
1000	-14.14	264	H	A	yes
2000	-23.97	264	H	A	yes
3000	-73.22	264	H	A	yes
4000	-45.91	264	H	A	yes
6000	-78.20	264	H	A	yes
8000	-61.85	264	H	A	yes
10000	-74.60	264	H	A	yes
125	-32.32	265	H	A	yes
250	-33.92	265	H	A	yes
500	-32.87	265	H	A	yes
1000	-40.52	265	H	A	yes
2000	-50.91	265	H	A	yes
3000	-60.72	265	H	A	yes
4000	-62.61	265	H	A	yes
6000	-73.27	265	H	A	yes
8000	-83.79	265	H	A	yes
10000	-95.22	265	H	A	yes
125	-30.95	266	H	A	yes
250	-33.06	266	H	A	yes
500	-32.93	266	H	A	yes
1000	-24.16	266	H	A	yes
2000	-40.24	266	H	A	yes
3000	-40.62	266	H	A	yes
4000	-41.44	266	H	A	yes
6000	-57.47	266	H	A	yes
8000	-67.25	266	H	A	yes
10000	-83.00	266	H	A	yes
125	-44.21	267	H	A	yes
250	-45.02	267	H	A	yes
500	-44.27	267	H	A	yes
1000	-42.58	267	H	A	yes
2000	-46.05	267	H	A	yes
3000	-49.94	267	H	A	yes
4000	-47.97	267	H	A	yes
6000	-58.52	267	H	A	yes
8000	-77.02	267	H	A	yes
10000	-63.79	267	H	A	yes
125	-25.68	268	H	A	yes
250	-27.25	268	H	A	yes
500	-27.42	268	H	A	yes
1000	-32.80	268	H	A	yes
2000	-46.06	268	H	A	yes
3000	-58.64	268	H	A	yes
4000	-53.39	268	H	A	yes
6000	-60.36	268	H	A	yes
8000	-70.17	268	H	A	yes
10000	-77.82	268	H	A	yes
125	-26.68	269	H	A	yes
250	-29.57	269	H	A	yes
500	-30.23	269	H	A	yes
1000	-34.10	269	H	A	yes
2000	-38.71	269	H	A	yes
3000	-40.60	269	H	A	yes
4000	-50.55	269	H	A	yes
6000	-54.26	269	H	A	yes
8000	-71.20	269	H	A	yes
10000	-91.86	269	H	A	yes
125	-19.11	270	H	A	yes
250	-20.45	270	H	A	yes
500	-15.50	270	H	A	yes
1000	-26.09	270	H	A	yes
2000	-35.42	270	H	A	yes
3000	-41.63	270	H	A	yes
4000	-53.90	270	H	A	yes
6000	-66.36	270	H	A	yes
8000	-74.46	270	H	A	yes
10000	-89.61	270	H	A	yes
125	-26.96	271	H	A	yes
250	-29.20	271	H	A	yes
500	-29.69	271	H	A	yes
1000	-34.09	271	H	A	yes
2000	-42.68	271	H	A	yes
3000	-44.55	271	H	A	yes
4000	-53.68	271	H	A	yes
6000	-59.32	271	H	A	yes
8000	-68.20	271	H	A	yes
10000	-84.24	271	H	A	yes
125	-31.20	272	H	A	yes
250	-33.60	272	H	A	yes
500	-32.31	272	H	A	yes
1000	-33.73	272	H	A	yes
2000	-46.13	272	H	A	yes
3000	-54.45	272	H	A	yes
4000	-53.84	272	H	A	yes
6000	-60.92	272	H	A	yes
8000	-71.01	272	H	A	yes
10000	-82.25	272	H	A	yes
125	-30.15	273	H	A	yes
250	-32.34	273	H	A	yes
500	-31.69	273	H	A	yes
1000	-37.86	273	H	A	yes
2000	-45.28	273	H	A	yes
3000	-55.72	273	H	A	yes
4000	-63.16	273	H	A	yes
6000	-67.38	273	H	A	yes
8000	-68.54	273	H	A	yes
10000	-82.78	273	H	A	yes
125	-26.96	274	H	A	yes
250	-28.85	274	H	A	yes
500	-27.31	274	H	A	yes
1000	-30.99	274	H	A	yes
2000	-43.07	274	H	A	yes
3000	-53.82	274	H	A	yes
4000	-55.19	274	H	A	yes
6000	-68.08	274	H	A	yes
8000	-81.04	274	H	A	yes
10000	-84.28	274	H	A	yes
125	-38.27	275	H	A	yes
250	-40.07	275	H	A	yes
500	-38.20	275	H	A	yes
1000	-31.10	275	H	A	yes
2000	-46.84	275	H	A	yes
3000	-52.68	275	H	A	yes
4000	-61.79	275	H	A	yes
6000	-71.04	275	H	A	yes
8000	-80.90	275	H	A	yes
10000	-87.80	275	H	A	yes
125	-35.91	276	H	A	yes
250	-37.50	276	H	A	yes
500	-36.40	276	H	A	yes
1000	-34.56	276	H	A	yes
2000	-47.45	276	H	A	yes
3000	-51.58	276	H	A	yes
4000	-57.65	276	H	A	yes
6000	-68.33	276	H	A	yes
8000	-76.85	276	H	A	yes
10000	-94.04	276	H	A	yes
125	-38.79	277	H	A	yes
250	-43.85	277	H	A	yes
500	-40.56	277	H	A	yes
1000	-40.23	277	H	A	yes
2000	-52.40	277	H	A	yes
3000	-60.48	277	H	A	yes
4000	-61.85	277	H	A	yes
6000	-84.96	277	H	A	yes
8000	-94.31	277	H	A	yes
10000	-68.12	277	H	A	yes
125	-27.37	278	H	A	yes
250	-28.73	278	H	A	yes
500	-31.09	278	H	A	yes
1000	-36.03	278	H	A	yes
2000	-44.78	278	H	A	yes
3000	-57.77	278	H	A	yes
4000	-54.22	278	H	A	yes
6000	-69.53	278	H	A	yes
8000	-74.60	278	H	A	yes
10000	-80.59	278	H	A	yes
125	-27.18	279	H	A	yes
250	-28.80	279	H	A	yes
500	-26.82	279	H	A	yes
1000	-29.79	279	H	A	yes
2000	-37.89	279	H	A	yes
3000	-44.62	279	H	A	yes
4000	-53.79	279	H	A	yes
6000	-52.76	279	H	A	yes
8000	-64.54	279	H	A	yes
10000	-75.59	279	H	A	yes
125	-32.44	280	H	A	yes
250	-34.36	280	H	A	yes
500	-33.48	280	H	A	yes
1000	-24.57	280	H	A	yes
2000	-41.05	280	H	A	yes
3000	-43.65	280	H	A	yes
4000	-46.78	280	H	A	yes
6000	-61.35	280	H	A	yes
8000	-73.17	280	H	A	yes
10000	-83.78	280	H	A	yes
125	-33.30	281	H	A	yes
250	-35.54	281	H	A	yes
500	-34.99	281	H	A	yes
1000	-29.48	281	H	A	yes
2000	-39.72	281	H	A	yes
3000	-49.53	281	H	A	yes
4000	-51.18	281	H	A	yes
6000	-71.37	281	H	A	yes
8000	-64.65	281	H	A	yes
10000	-72.11	281	H	A	yes
125	-28.00	282	H	A	yes
250	-29.63	282	H	A	yes
500	-28.58	282	H	A	yes
1000	-27.36	282	H	A	yes
2000	-30.90	282	H	A	yes
3000	-36.00	282	H	A	yes
4000	-34.28	282	H	A	yes
6000	-46.40	282	H	A	yes
8000	-52.67	282	H	A	yes
10000	-60.91	282	H	A	yes
125	-29.15	283	H	A	yes
250	-31.21	283	H	A	yes
500	-29.55	283	H	A	yes
1000	-28.35	283	H	A	yes
2000	-43.16	283	H	A	yes
3000	-54.30	283	H	A	yes
4000	-64.20	283	H	A	yes
6000	-57.92	283	H	A	yes
8000	-61.60	283	H	A	yes
10000	-70.54	283	H	A	yes
125	-33.17	284	H	A	yes
250	-34.67	284	H	A	yes
500	-33.82	284	H	A	yes
1000	-29.26	284	H	A	yes
2000	-41.08	284	H	A	yes
3000	-49.29	284	H	A	yes
4000	-58.27	284	H	A	yes
6000	-67.75	284	H	A	yes
8000	-77.42	284	H	A	yes
10000	-84.96	284	H	A	yes
125	-51.15	285	H	A	yes
250	-51.97	285	H	A	yes
500	-41.37	285	H	A	yes
1000	-51.01	285	H	A	yes
2000	-69.39	285	H	A	yes
3000	-72.89	285	H	A	yes
4000	-63.96	285	H	A	yes
6000	-94.85	285	H	A	yes
8000	-72.99	285	H	A	yes
10000	-86.02	285	H	A	yes
125	-46.66	286	H	A	yes
250	-47.44	286	H	A	yes
500	-47.08	286	H	A	yes
1000	-41.59	286	H	A	yes
2000	-48.44	286	H	A	yes
3000	-54.52	286	H	A	yes
4000	-52.42	286	H	A	yes
6000	-59.72	286	H	A	yes
8000	-76.65	286	H	A	yes
10000	-82.39	286	H	A	yes
125	-28.54	287	H	A	yes
250	-28.18	287	H	A	yes
500	-24.76	287	H	A	yes
1000	-41.28	287	H	A	yes
2000	-64.28	287	H	A	yes
3000	-77.05	287	H	A	yes
4000	-67.10	287	H	A	yes
6000	-81.14	287	H	A	yes
8000	-79.59	287	H	A	yes
10000	-75.84	287	H	A	yes
125	-31.02	288	H	A	yes
250	-31.76	288	H	A	yes
500	-28.93	288	H	A	yes
1000	-24.88	288	H	A	yes
2000	-36.83	288	H	A	yes
3000	-46.68	288	H	A	yes
4000	-50.86	288	H	A	yes
6000	-67.24	288	H	A	yes
8000	-54.13	288	H	A	yes
10000	-77.41	288	H	A	yes
125	-27.38	289	H	A	yes
250	-28.19	289	H	A	yes
500	-25.56	289	H	A	yes
1000	-31.05	289	H	A	yes
2000	-40.88	289	H	A	yes
3000	-47.18	289	H	A	yes
4000	-59.79	289	H	A	yes
6000	-78.45	289	H	A	yes
8000		289	H	A	yes
10000		289	H	A	yes
125	-35.89	290	H	A	yes
250	-39.01	290	H	A	yes
500	-37.64	290	H	A	yes
1000	-32.11	290	H	A	yes
2000	-42.53	290	H	A	yes
3000	-47.22	290	H	A	yes
4000	-45.12	290	H	A	yes
6000	-60.53	290	H	A	yes
8000	-67.46	290	H	A	yes
10000		290	H	A	yes
125	-33.78	291	H	A	yes
250	-35.87	291	H	A	yes
500	-34.46	291	H	A	yes
1000	-31.61	291	H	A	yes
2000	-46.04	291	H	A	yes
3000	-53.20	291	H	A	yes
4000	-52.33	291	H	A	yes
6000	-57.27	291	H	A	yes
8000	-66.61	291	H	A	yes
10000	-72.00	291	H	A	yes
125		292	H	A	yes
250	-35.70	292	H	A	yes
500	-29.35	292	H	A	yes
1000	-43.92	292	H	A	yes
2000	-58.57	292	H	A	yes
3000	-53.80	292	H	A	yes
4000	-60.25	292	H	A	yes
6000		292	H	A	yes
8000		292	H	A	yes
10000		292	H	A	yes
125	-34.39	293	H	A	yes
250	-36.64	293	H	A	yes
500	-35.13	293	H	A	yes
1000	-26.03	293	H	A	yes
2000	-48.67	293	H	A	yes
3000	-41.97	293	H	A	yes
4000	-47.01	293	H	A	yes
6000	-51.08	293	H	A	yes
8000	-62.28	293	H	A	yes
10000	-54.67	293	H	A	yes
125	-21.71	294	H	A	yes
250	-24.05	294	H	A	yes
500	-21.48	294	H	A	yes
1000	-35.91	294	H	A	yes
2000	-41.00	294	H	A	yes
3000	-51.59	294	H	A	yes
4000	-52.56	294	H	A	yes
6000	-74.95	294	H	A	yes
8000	-75.79	294	H	A	yes
10000	-79.98	294	H	A	yes
125	-21.74	295	H	A	yes
250	-23.96	295	H	A	yes
500	-20.78	295	H	A	yes
1000	-35.95	295	H	A	yes
2000	-41.76	295	H	A	yes
3000	-51.82	295	H	A	yes
4000	-62.22	295	H	A	yes
6000	-75.46	295	H	A	yes
8000	-74.05	295	H	A	yes
10000	-81.07	295	H	A	yes
125	-39.19	296	H	A	yes
250	-41.36	296	H	A	yes
500	-40.78	296	H	A	yes
1000	-38.35	296	H	A	yes
2000	-43.88	296	H	A	yes
3000	-50.33	296	H	A	yes
4000	-57.50	296	H	A	yes
6000	-55.58	296	H	A	yes
8000	-55.06	296	H	A	yes
10000	-57.83	296	H	A	yes
125	-21.14	297	H	A	yes
250	-22.58	297	H	A	yes
500	-23.77	297	H	A	yes
1000	-31.00	297	H	A	yes
2000	-43.93	297	H	A	yes
3000	-52.60	297	H	A	yes
4000	-65.33	297	H	A	yes
6000	-72.67	297	H	A	yes
8000	-73.41	297	H	A	yes
10000	-83.90	297	H	A	yes
125	-27.23	298	H	A	yes
250	-29.37	298	H	A	yes
500	-28.09	298	H	A	yes
1000	-26.23	298	H	A	yes
2000	-37.40	298	H	A	yes
3000	-41.62	298	H	A	yes
4000	-52.27	298	H	A	yes
6000	-59.95	298	H	A	yes
8000	-59.03	298	H	A	yes
10000	-61.61	298	H	A	yes
125	-20.80	299	H	A	yes
250	-21.49	299	H	A	yes
500	-23.37	299	H	A	yes
1000	-28.96	299	H	A	yes
2000	-34.60	299	H	A	yes
3000	-48.32	299	H	A	yes
4000	-49.65	299	H	A	yes
6000	-78.72	299	H	A	yes
8000	-67.24	299	H	A	yes
10000	-59.00	299	H	A	yes
125	-28.70	300	H	A	yes
250	-31.66	300	H	A	yes
500	-30.74	300	H	A	yes
1000	-34.02	300	H	A	yes
2000	-43.86	300	H	A	yes
3000	-60.56	300	H	A	yes
4000	-63.75	300	H	A	yes
6000	-68.62	300	H	A	yes
8000	-73.01	300	H	A	yes
10000	-78.79	300	H	A	yes
125	-28.50	301	H	A	yes
250	-29.90	301	H	A	yes
500	-26.26	301	H	A	yes
1000	-31.99	301	H	A	yes
2000	-49.42	301	H	A	yes
3000	-55.42	301	H	A	yes
4000	-48.51	301	H	A	yes
6000	-78.04	301	H	A	yes
8000	-89.32	301	H	A	yes
10000	-79.08	301	H	A	yes
125	-48.09	302	H	A	yes
250	-51.34	302	H	A	yes
500	-49.25	302	H	A	yes
1000	-46.15	302	H	A	yes
2000	-65.10	302	H	A	yes
3000	-86.27	302	H	A	yes
4000	-68.69	302	H	A	yes
6000	-87.12	302	H	A	yes
8000	-93.79	302	H	A	yes
10000	-84.42	302	H	A	yes
125	-34.69	303	H	A	yes
250	-36.60	303	H	A	yes
500	-36.14	303	H	A	yes
1000	-36.83	303	H	A	yes
2000	-46.44	303	H	A	yes
3000	-57.44	303	H	A	yes
4000	-51.67	303	H	A	yes
6000	-69.18	303	H	A	yes
8000	-74.90	303	H	A	yes
10000	-79.92	303	H	A	yes
125	-56.94	304	H	A	yes
250	-57.92	304	H	A	yes
500	-54.87	304	H	A	yes
1000	-60.06	304	H	A	yes
2000	-63.77	304	H	A	yes
3000	-70.55	304	H	A	yes
4000	-77.56	304	H	A	yes
6000	-89.68	304	H	A	yes
8000	-83.43	304	H	A	yes
10000	-80.61	304	H	A	yes
125	-22.15	305	H	A	yes
250	-23.45	305	H	A	yes
500	-21.64	305	H	A	yes
1000	-31.78	305	H	A	yes
2000	-45.40	305	H	A	yes
3000	-62.36	305	H	A	yes
4000	-58.22	305	H	A	yes
6000	-75.99	305	H	A	yes
8000	-74.21	305	H	A	yes
10000	-78.12	305	H	A	yes
125	-32.67	306	H	A	yes
250	-33.63	306	H	A	yes
500	-36.31	306	H	A	yes
1000	-33.07	306	H	A	yes
2000	-51.94	306	H	A	yes
3000	-58.51	306	H	A	yes
4000	-61.80	306	H	A	yes
6000	-70.19	306	H	A	yes
8000	-80.67	306	H	A	yes
10000	-74.74	306	H	A	yes
125	-29.29	307	H	A	yes
250	-31.08	307	H	A	yes
500	-30.59	307	H	A	yes
1000	-23.97	307	H	A	yes
2000	-34.55	307	H	A	yes
3000	-40.84	307	H	A	yes
4000	-32.91	307	H	A	yes
6000	-57.58	307	H	A	yes
8000	-63.14	307	H	A	yes
10000	-67.56	307	H	A	yes
125	-24.52	308	H	A	yes
250	-26.78	308	H	A	yes
500	-25.90	308	H	A	yes
1000	-30.10	308	H	A	yes
2000	-35.22	308	H	A	yes
3000	-42.99	308	H	A	yes
4000	-65.46	308	H	A	yes
6000	-57.63	308	H	A	yes
8000	-55.30	308	H	A	yes
10000	-57.36	308	H	A	yes
125	-39.18	309	H	A	yes
250	-42.48	309	H	A	yes
500	-39.79	309	H	A	yes
1000	-33.80	309	H	A	yes
2000	-51.26	309	H	A	yes
3000	-51.39	309	H	A	yes
4000	-51.02	309	H	A	yes
6000	-53.16	309	H	A	yes
8000	-60.30	309	H	A	yes
10000	-74.31	309	H	A	yes
125	-33.15	310	H	A	yes
250	-35.79	310	H	A	yes
500	-34.35	310	H	A	yes
1000	-27.45	310	H	A	yes
2000	-39.30	310	H	A	yes
3000	-46.07	310	H	A	yes
4000	-50.85	310	H	A	yes
6000	-58.57	310	H	A	yes
8000	-61.44	310	H	A	yes
10000	-76.55	310	H	A	yes
125	-34.52	311	H	A	yes
250	-36.23	311	H	A	yes
500	-35.82	311	H	A	yes
1000	-29.46	311	H	A	yes
2000	-38.08	311	H	A	yes
3000	-44.46	311	H	A	yes
4000	-51.30	311	H	A	yes
6000	-59.33	311	H	A	yes
8000	-59.05	311	H	A	yes
10000	-68.60	311	H	A	yes
125	-91.76	312	H	A	yes
250	-71.40	312	H	A	yes
500	-81.70	312	H	A	yes
1000	-76.57	312	H	A	yes
2000	-91.36	312	H	A	yes
3000	-91.72	312	H	A	yes
4000	-68.81	312	H	A	yes
6000	-104.44	312	H	A	yes
8000	-93.55	312	H	A	yes
10000	-86.21	312	H	A	yes
125	-19.65	313	H	A	yes
250	-21.31	313	H	A	yes
500	-19.26	313	H	A	yes
1000	-16.22	313	H	A	yes
2000	-30.30	313	H	A	yes
3000	-56.05	313	H	A	yes
4000	-75.46	313	H	A	yes
6000	-68.11	313	H	A	yes
8000	-82.42	313	H	A	yes
10000	-88.55	313	H	A	yes
125	-29.69	314	H	A	yes
250	-31.45	314	H	A	yes
500	-30.34	314	H	A	yes
1000	-28.43	314	H	A	yes
2000	-40.49	314	H	A	yes
3000	-46.70	314	H	A	yes
4000	-56.75	314	H	A	yes
6000	-50.33	314	H	A	yes
8000	-59.17	314	H	A	yes
10000	-70.41	314	H	A	yes
125	-28.32	315	H	A	yes
250	-29.68	315	H	A	yes
500	-28.55	315	H	A	yes
1000	-35.29	315	H	A	yes
2000	-46.40	315	H	A	yes
3000	-52.26	315	H	A	yes
4000	-57.51	315	H	A	yes
6000	-72.73	315	H	A	yes
8000	-77.82	315	H	A	yes
10000		315	H	A	yes
125	-32.08	316	H	A	yes
250	-34.16	316	H	A	yes
500	-33.83	316	H	A	yes
1000	-28.56	316	H	A	yes
2000	-41.95	316	H	A	yes
3000	-51.81	316	H	A	yes
4000	-59.97	316	H	A	yes
6000	-62.52	316	H	A	yes
8000	-64.63	316	H	A	yes
10000	-74.26	316	H	A	yes
125	-31.14	317	H	A	yes
250	-33.19	317	H	A	yes
500	-33.10	317	H	A	yes
1000	-33.03	317	H	A	yes
2000	-42.20	317	H	A	yes
3000	-45.82	317	H	A	yes
4000	-52.71	317	H	A	yes
6000	-68.46	317	H	A	yes
8000	-66.04	317	H	A	yes
10000	-61.79	317	H	A	yes
125	-38.22	318	H	A	yes
250	-40.23	318	H	A	yes
500	-40.80	318	H	A	yes
1000	-39.79	318	H	A	yes
2000	-46.71	318	H	A	yes
3000	-48.39	318	H	A	yes
4000	-49.29	318	H	A	yes
6000	-66.69	318	H	A	yes
8000	-72.72	318	H	A	yes
10000	-82.18	318	H	A	yes
125	-36.27	319	H	A	yes
250	-38.31	319	H	A	yes
500	-38.94	319	H	A	yes
1000	-38.26	319	H	A	yes
2000	-43.69	319	H	A	yes
3000	-46.84	319	H	A	yes
4000	-47.48	319	H	A	yes
6000	-61.41	319	H	A	yes
8000	-64.00	319	H	A	yes
10000	-69.90	319	H	A	yes
125	-30.35	320	H	A	yes
250	-31.49	320	H	A	yes
500	-28.22	320	H	A	yes
1000	-26.61	320	H	A	yes
2000	-43.31	320	H	A	yes
3000	-56.16	320	H	A	yes
4000	-58.65	320	H	A	yes
6000	-63.78	320	H	A	yes
8000	-74.37	320	H	A	yes
10000	-81.70	320	H	A	yes
125	-24.86	321	H	A	yes
250	-25.41	321	H	A	yes
500	-20.52	321	H	A	yes
1000	-33.45	321	H	A	yes
2000	-47.83	321	H	A	yes
3000	-57.19	321	H	A	yes
4000	-53.07	321	H	A	yes
6000	-76.21	321	H	A	yes
8000	-84.26	321	H	A	yes
10000	-84.58	321	H	A	yes
125	-24.08	322	H	A	yes
250	-24.55	322	H	A	yes
500	-19.72	322	H	A	yes
1000	-33.52	322	H	A	yes
2000	-48.02	322	H	A	yes
3000	-57.12	322	H	A	yes
4000	-51.35	322	H	A	yes
6000	-76.96	322	H	A	yes
8000	-83.83	322	H	A	yes
10000	-83.54	322	H	A	yes
125	-23.00	323	H	A	yes
250	-25.18	323	H	A	yes
500	-24.03	323	H	A	yes
1000	-35.81	323	H	A	yes
2000	-43.84	323	H	A	yes
3000	-52.10	323	H	A	yes
4000	-61.48	323	H	A	yes
6000	-62.90	323	H	A	yes
8000	-66.96	323	H	A	yes
10000	-70.59	323	H	A	yes
125	-63.47	324	H	A	yes
250	-67.20	324	H	A	yes
500	-64.99	324	H	A	yes
1000	-79.01	324	H	A	yes
2000	-77.03	324	H	A	yes
3000	-73.71	324	H	A	yes
4000	-69.72	324	H	A	yes
6000	-78.60	324	H	A	yes
8000	-87.23	324	H	A	yes
10000	-85.86	324	H	A	yes
125	-29.64	325	H	A	yes
250	-30.61	325	H	A	yes
500	-26.34	325	H	A	yes
1000	-38.97	325	H	A	yes
2000	-42.89	325	H	A	yes
3000	-53.26	325	H	A	yes
4000	-63.90	325	H	A	yes
6000	-70.32	325	H	A	yes
8000	-74.00	325	H	A	yes
10000	-74.52	325	H	A	yes
125	-30.41	326	H	A	yes
250	-32.45	326	H	A	yes
500	-32.59	326	H	A	yes
1000	-34.50	326	H	A	yes
2000	-40.64	326	H	A	yes
3000	-50.36	326	H	A	yes
4000	-52.43	326	H	A	yes
6000	-80.93	326	H	A	yes
8000	-75.05	326	H	A	yes
10000	-74.10	326	H	A	yes
125	-60.83	327	H	A	yes
250	-54.96	327	H	A	yes
500	-45.23	327	H	A	yes
1000	-52.08	327	H	A	yes
2000	-72.55	327	H	A	yes
3000	-70.12	327	H	A	yes
4000	-75.10	327	H	A	yes
6000	-78.78	327	H	A	yes
8000	-73.83	327	H	A	yes
10000	-89.77	327	H	A	yes
125	-33.43	328	H	A	yes
250	-35.18	328	H	A	yes
500	-34.73	328	H	A	yes
1000	-30.64	328	H	A	yes
2000	-39.52	328	H	A	yes
3000	-41.52	328	H	A	yes
4000	-48.36	328	H	A	yes
6000	-53.52	328	H	A	yes
8000	-72.77	328	H	A	yes
10000	-86.38	328	H	A	yes
125	-31.87	329	H	A	yes
250	-35.06	329	H	A	yes
500	-34.46	329	H	A	yes
1000	-30.93	329	H	A	yes
2000	-38.75	329	H	A	yes
3000	-46.87	329	H	A	yes
4000	-48.12	329	H	A	yes
6000	-57.78	329	H	A	yes
8000	-53.94	329	H	A	yes
10000	-56.33	329	H	A	yes
125	-29.49	330	H	A	yes
250	-32.20	330	H	A	yes
500	-34.20	330	H	A	yes
1000	-31.12	330	H	A	yes
2000	-43.96	330	H	A	yes
3000	-50.17	330	H	A	yes
4000	-49.95	330	H	A	yes
6000	-64.80	330	H	A	yes
8000		330	H	A	yes
10000		330	H	A	yes
125	-33.23	331	H	A	yes
250	-34.57	331	H	A	yes
500	-38.16	331	H	A	yes
1000	-38.09	331	H	A	yes
2000	-40.98	331	H	A	yes
3000	-45.74	331	H	A	yes
4000	-52.95	331	H	A	yes
6000	-61.00	331	H	A	yes
8000	-72.56	331	H	A	yes
10000	-79.87	331	H	A	yes
125		332	H	A	yes
250	-63.67	332	H	A	yes
500	-38.33	332	H	A	yes
1000	-48.81	332	H	A	yes
2000	-54.95	332	H	A	yes
3000	-48.48	332	H	A	yes
4000	-28.93	332	H	A	yes
6000	-46.16	332	H	A	yes
8000	-49.61	332	H	A	yes
10000		332	H	A	yes
125	-34.54	333	H	A	yes
250	-36.67	333	H	A	yes
500	-35.07	333	H	A	yes
1000	-33.44	333	H	A	yes
2000	-47.99	333	H	A	yes
3000	-54.39	333	H	A	yes
4000	-70.61	333	H	A	yes
6000	-69.74	333	H	A	yes
8000	-69.60	333	H	A	yes
10000	-78.70	333	H	A	yes
125	-33.54	334	H	A	yes
250	-35.46	334	H	A	yes
500	-27.27	334	H	A	yes
1000	-33.77	334	H	A	yes
2000	-45.58	334	H	A	yes
3000	-49.21	334	H	A	yes
4000	-64.92	334	H	A	yes
6000	-73.63	334	H	A	yes
8000	-71.04	334	H	A	yes
10000	-66.23	334	H	A	yes
125	-36.96	335	H	A	yes
250	-38.94	335	H	A	yes
500	-39.25	335	H	A	yes
1000	-37.81	335	H	A	yes
2000	-42.71	335	H	A	yes
3000	-45.27	335	H	A	yes
4000	-53.82	335	H	A	yes
6000	-68.52	335	H	A	yes
8000	-54.82	335	H	A	yes
10000	-78.48	335	H	A	yes
125	-40.79	336	H	A	yes
250	-29.47	336	H	A	yes
500	-22.42	336	H	A	yes
1000	-31.20	336	H	A	yes
2000	-48.05	336	H	A	yes
3000	-51.70	336	H	A	yes
4000	-59.11	336	H	A	yes
6000	-62.29	336	H	A	yes
8000	-65.64	336	H	A	yes
10000	-58.22	336	H	A	yes
125	-42.36	337	H	A	yes
250	-31.25	337	H	A	yes
500	-25.68	337	H	A	yes
1000	-29.93	337	H	A	yes
2000	-44.48	337	H	A	yes
3000	-35.08	337	H	A	yes
4000	-32.76	337	H	A	yes
6000	-45.67	337	H	A	yes
8000	-73.99	337	H	A	yes
10000	-81.89	337	H	A	yes
125	-27.91	338	H	A	yes
250	-29.69	338	H	A	yes
500	-23.77	338	H	A	yes
1000	-41.12	338	H	A	yes
2000	-49.07	338	H	A	yes
3000	-59.94	338	H	A	yes
4000	-63.50	338	H	A	yes
6000	-71.54	338	H	A	yes
8000	-76.31	338	H	A	yes
10000	-85.68	338	H	A	yes
125		339	H	A	yes
250	-36.78	339	H	A	yes
500	-36.15	339	H	A	yes
1000	-38.93	339	H	A	yes
2000	-46.14	339	H	A	yes
3000	-51.68	339	H	A	yes
4000	-48.93	339	H	A	yes
6000	-61.94	339	H	A	yes
8000	-70.30	339	H	A	yes
10000	-73.11	339	H	A	yes
125	-35.43	340	H	A	yes
250	-37.74	340	H	A	yes
500	-36.52	340	H	A	yes
1000	-29.70	340	H	A	yes
2000	-44.84	340	H	A	yes
3000	-54.42	340	H	A	yes
4000	-48.79	340	H	A	yes
6000	-71.06	340	H	A	yes
8000	-79.56	340	H	A	yes
10000	-90.55	340	H	A	yes
125	-31.60	341	H	A	yes
250	-35.28	341	H	A	yes
500	-34.14	341	H	A	yes
1000	-31.79	341	H	A	yes
2000	-47.52	341	H	A	yes
3000	-48.83	341	H	A	yes
4000	-50.39	341	H	A	yes
6000	-63.68	341	H	A	yes
8000	-73.43	341	H	A	yes
10000	-81.20	341	H	A	yes
125	-32.42	342	H	A	yes
250	-36.21	342	H	A	yes
500	-35.76	342	H	A	yes
1000	-34.42	342	H	A	yes
2000	-49.05	342	H	A	yes
3000	-56.68	342	H	A	yes
4000	-62.66	342	H	A	yes
6000	-66.51	342	H	A	yes
8000	-73.32	342	H	A	yes
10000	-77.11	342	H	A	yes
125	-31.57	343	H	A	yes
250	-36.00	343	H	A	yes
500	-33.60	343	H	A	yes
1000	-36.33	343	H	A	yes
2000	-46.66	343	H	A	yes
3000	-55.91	343	H	A	yes
4000	-59.99	343	H	A	yes
6000	-74.76	343	H	A	yes
8000	-82.73	343	H	A	yes
10000	-84.72	343	H	A	yes
125	-32.05	344	H	A	yes
250	-35.60	344	H	A	yes
500	-34.80	344	H	A	yes
1000	-33.70	344	H	A	yes
2000	-43.14	344	H	A	yes
3000	-51.62	344	H	A	yes
4000	-58.71	344	H	A	yes
6000	-71.86	344	H	A	yes
8000	-74.91	344	H	A	yes
10000	-80.09	344	H	A	yes
125	-28.36	345	H	A	yes
250	-31.59	345	H	A	yes
500	-29.98	345	H	A	yes
1000	-29.71	345	H	A	yes
2000	-41.49	345	H	A	yes
3000	-49.34	345	H	A	yes
4000	-52.45	345	H	A	yes
6000	-67.41	345	H	A	yes
8000	-66.55	345	H	A	yes
10000	-75.34	345	H	A	yes
125	-35.10	346	H	A	yes
250	-39.34	346	H	A	yes
500	-39.06	346	H	A	yes
1000	-32.49	346	H	A	yes
2000	-41.42	346	H	A	yes
3000	-51.67	346	H	A	yes
4000	-60.70	346	H	A	yes
6000	-56.76	346	H	A	yes
8000	-59.23	346	H	A	yes
10000	-74.28	346	H	A	yes
125	-30.43	347	H	A	yes
250	-33.37	347	H	A	yes
500	-32.97	347	H	A	yes
1000	-29.85	347	H	A	yes
2000	-40.99	347	H	A	yes
3000	-46.77	347	H	A	yes
4000	-52.64	347	H	A	yes
6000	-63.98	347	H	A	yes
8000	-64.01	347	H	A	yes
10000	-67.86	347	H	A	yes
125	-27.73	348	H	A	yes
250	-30.73	348	H	A	yes
500	-28.07	348	H	A	yes
1000	-28.35	348	H	A	yes
2000	-39.03	348	H	A	yes
3000	-48.98	348	H	A	yes
4000	-64.67	348	H	A	yes
6000	-70.32	348	H	A	yes
8000	-73.03	348	H	A	yes
10000	-81.93	348	H	A	yes
125	-31.91	349	H	A	yes
250	-35.13	349	H	A	yes
500	-34.57	349	H	A	yes
1000	-32.11	349	H	A	yes
2000	-42.80	349	H	A	yes
3000	-50.28	349	H	A	yes
4000	-55.78	349	H	A	yes
6000	-60.44	349	H	A	yes
8000	-68.23	349	H	A	yes
10000	-73.84	349	H	A	yes
125	-27.51	350	H	A	yes
250	-31.11	350	H	A	yes
500	-28.49	350	H	A	yes
1000	-34.61	350	H	A	yes
2000	-46.06	350	H	A	yes
3000	-51.84	350	H	A	yes
4000	-59.20	350	H	A	yes
6000	-75.12	350	H	A	yes
8000	-87.52	350	H	A	yes
10000	-80.34	350	H	A	yes
125	-30.11	351	H	A	yes
250	-33.33	351	H	A	yes
500	-34.86	351	H	A	yes
1000	-36.45	351	H	A	yes
2000	-42.84	351	H	A	yes
3000	-49.00	351	H	A	yes
4000	-58.66	351	H	A	yes
6000	-63.42	351	H	A	yes
8000	-67.95	351	H	A	yes
10000	-70.24	351	H	A	yes
125	-26.93	352	H	A	yes
250	-29.52	352	H	A	yes
500	-25.87	352	H	A	yes
1000	-30.50	352	H	A	yes
2000	-41.69	352	H	A	yes
3000	-56.61	352	H	A	yes
4000	-64.12	352	H	A	yes
6000	-75.89	352	H	A	yes
8000	-78.01	352	H	A	yes
10000	-68.84	352	H	A	yes
125	-40.57	353	H	A	yes
250	-43.59	353	H	A	yes
500	-42.56	353	H	A	yes
1000	-35.88	353	H	A	yes
2000	-48.60	353	H	A	yes
3000	-56.67	353	H	A	yes
4000	-61.67	353	H	A	yes
6000	-73.10	353	H	A	yes
8000	-86.22	353	H	A	yes
10000	-91.07	353	H	A	yes
125	-19.65	354	H	A	yes
250	-24.96	354	H	A	yes
500	-26.78	354	H	A	yes
1000	-32.96	354	H	A	yes
2000	-35.56	354	H	A	yes
3000	-41.71	354	H	A	yes
4000	-56.17	354	H	A	yes
6000	-55.80	354	H	A	yes
8000	-62.64	354	H	A	yes
10000	-82.28	354	H	A	yes
125	-32.84	355	H	A	yes
250	-36.83	355	H	A	yes
500	-37.55	355	H	A	yes
1000	-35.16	355	H	A	yes
2000	-46.96	355	H	A	yes
3000	-50.91	355	H	A	yes
4000	-56.71	355	H	A	yes
6000	-62.96	355	H	A	yes
8000	-77.99	355	H	A	yes
10000	-87.56	355	H	A	yes
125	-39.26	356	H	A	yes
250	-42.97	356	H	A	yes
500	-40.79	356	H	A	yes
1000	-46.56	356	H	A	yes
2000	-57.11	356	H	A	yes
3000	-65.53	356	H	A	yes
4000	-71.49	356	H	A	yes
6000	-91.65	356	H	A	yes
8000	-98.89	356	H	A	yes
10000		356	H	A	yes
125	-31.32	357	H	A	yes
250	-35.77	357	H	A	yes
500	-32.99	357	H	A	yes
1000	-41.65	357	H	A	yes
2000	-41.37	357	H	A	yes
3000	-51.47	357	H	A	yes
4000	-58.26	357	H	A	yes
6000	-62.58	357	H	A	yes
8000	-78.44	357	H	A	yes
10000	-85.21	357	H	A	yes
125	-32.65	358	H	A	yes
250	-35.49	358	H	A	yes
500	-33.44	358	H	A	yes
1000	-30.74	358	H	A	yes
2000	-42.67	358	H	A	yes
3000	-51.43	358	H	A	yes
4000	-55.23	358	H	A	yes
6000	-73.83	358	H	A	yes
8000	-81.39	358	H	A	yes
10000	-95.13	358	H	A	yes
125	-34.84	359	H	A	yes
250	-37.71	359	H	A	yes
500	-36.17	359	H	A	yes
1000	-34.76	359	H	A	yes
2000	-45.39	359	H	A	yes
3000	-56.94	359	H	A	yes
4000	-63.98	359	H	A	yes
6000	-71.14	359	H	A	yes
8000	-82.64	359	H	A	yes
10000	-78.57	359	H	A	yes
125	-31.84	360	H	A	yes
250	-34.55	360	H	A	yes
500	-35.81	360	H	A	yes
1000	-36.79	360	H	A	yes
2000	-46.30	360	H	A	yes
3000	-55.49	360	H	A	yes
4000	-60.92	360	H	A	yes
6000	-65.50	360	H	A	yes
8000	-73.34	360	H	A	yes
10000	-86.45	360	H	A	yes
125	-33.14	361	H	A	yes
250	-34.98	361	H	A	yes
500	-26.79	361	H	A	yes
1000	-40.87	361	H	A	yes
2000	-51.4	361	H	A	yes
3000	-57.09	361	H	A	yes
4000	-59.15	361	H	A	yes
6000	-61.07	361	H	A	yes
8000	-90.91	361	H	A	yes
10000	-97.14	361	H	A	yes
125	-26.00	362	H	A	yes
250	-25.90	362	H	A	yes
500	-27.40	362	H	A	yes
1000	-27.23	362	H	A	yes
2000	-49.94	362	H	A	yes
3000	-58.53	362	H	A	yes
4000	-61.53	362	H	A	yes
6000	-68.60	362	H	A	yes
8000	-71.65	362	H	A	yes
10000	-79.09	362	H	A	yes
125	-29.12	363	H	A	yes
250	-27.46	363	H	A	yes
500	-28.68	363	H	A	yes
1000	-27.44	363	H	A	yes
2000	-51.84	363	H	A	yes
3000	-50.19	363	H	A	yes
4000	-53.10	363	H	A	yes
6000	-66.25	363	H	A	yes
8000	-87.04	363	H	A	yes
10000	-89.55	363	H	A	yes
125	-25.64	364	H	A	yes
250	-28.79	364	H	A	yes
500	-26.97	364	H	A	yes
1000	-31.99	364	H	A	yes
2000	-52.49	364	H	A	yes
3000	-56.18	364	H	A	yes
4000	-62.77	364	H	A	yes
6000	-67.14	364	H	A	yes
8000	-80.73	364	H	A	yes
10000	-93.24	364	H	A	yes
125	-23.34	365	H	A	yes
250	-25.89	365	H	A	yes
500	-27.39	365	H	A	yes
1000	-33.03	365	H	A	yes
2000	-50.48	365	H	A	yes
3000	-61.38	365	H	A	yes
4000	-65.20	365	H	A	yes
6000	-69.97	365	H	A	yes
8000	-71.79	365	H	A	yes
10000	-77.48	365	H	A	yes
125	-25.35	366	H	A	yes
250	-28.30	366	H	A	yes
500	-26.83	366	H	A	yes
1000	-31.41	366	H	A	yes
2000	-43.82	366	H	A	yes
3000	-53.55	366	H	A	yes
4000	-66.83	366	H	A	yes
6000	-60.98	366	H	A	yes
8000	-64.14	366	H	A	yes
10000	-73.22	366	H	A	yes
125	-32.25	367	H	A	yes
250	-34.27	367	H	A	yes
500	-32.47	367	H	A	yes
1000	-30.36	367	H	A	yes
2000	-43.30	367	H	A	yes
3000	-52.88	367	H	A	yes
4000	-53.89	367	H	A	yes
6000	-62.71	367	H	A	yes
8000	-71.93	367	H	A	yes
10000	-83.95	367	H	A	yes
125	-26.59	368	H	A	yes
250	-29.76	368	H	A	yes
500	-30.56	368	H	A	yes
1000	-37.80	368	H	A	yes
2000	-43.03	368	H	A	yes
3000	-47.06	368	H	A	yes
4000	-51.71	368	H	A	yes
6000	-65.68	368	H	A	yes
8000	-76.93	368	H	A	yes
10000	-87.03	368	H	A	yes
125	-28.79	369	H	A	yes
250	-32.68	369	H	A	yes
500	-32.40	369	H	A	yes
1000	-31.64	369	H	A	yes
2000	-39.65	369	H	A	yes
3000	-43.35	369	H	A	yes
4000	-48.27	369	H	A	yes
6000	-62.66	369	H	A	yes
8000	-72.58	369	H	A	yes
10000	-81.44	369	H	A	yes
125	-27.86	370	H	A	yes
250	-29.76	370	H	A	yes
500	-31.43	370	H	A	yes
1000	-32.35	370	H	A	yes
2000	-38.81	370	H	A	yes
3000	-48.09	370	H	A	yes
4000	-57.49	370	H	A	yes
6000	-66.85	370	H	A	yes
8000	-76.17	370	H	A	yes
10000	-78.59	370	H	A	yes
125	-26.04	371	H	A	yes
250	-28.02	371	H	A	yes
500	-31.72	371	H	A	yes
1000	-32.82	371	H	A	yes
2000	-46.93	371	H	A	yes
3000	-57.67	371	H	A	yes
4000	-54.82	371	H	A	yes
6000	-69.54	371	H	A	yes
8000	-80.63	371	H	A	yes
10000	-88.41	371	H	A	yes
125	-30.41	372	H	A	yes
250	-32.45	372	H	A	yes
500	-32.59	372	H	A	yes
1000	-34.50	372	H	A	yes
2000	-40.64	372	H	A	yes
3000	-50.36	372	H	A	yes
4000	-52.43	372	H	A	yes
6000	-80.93	372	H	A	yes
8000	-75.05	372	H	A	yes
10000	-74.10	372	H	A	yes
125	-60.83	373	H	A	yes
250	-54.96	373	H	A	yes
500	-45.23	373	H	A	yes
1000	-52.08	373	H	A	yes
2000	-72.55	373	H	A	yes
3000	-70.12	373	H	A	yes
4000	-75.10	373	H	A	yes
6000	-78.78	373	H	A	yes
8000	-73.83	373	H	A	yes
10000	-89.77	373	H	A	yes
125	-32.34	374	H	A	yes
250	-33.59	374	H	A	yes
500	-32.12	374	H	A	yes
1000	-30.06	374	H	A	yes
2000	-47.62	374	H	A	yes
3000	-52.33	374	H	A	yes
4000	-55.90	374	H	A	yes
6000	-67.94	374	H	A	yes
8000	-71.18	374	H	A	yes
10000	-62.63	374	H	A	yes
125	-36.99	375	H	A	yes
250	-39.14	375	H	A	yes
500	-38.99	375	H	A	yes
1000	-34.35	375	H	A	yes
2000	-40.44	375	H	A	yes
3000	-48.61	375	H	A	yes
4000	-45.96	375	H	A	yes
6000	-68.43	375	H	A	yes
8000	-63.80	375	H	A	yes
10000	-67.37	375	H	A	yes
125	-29.52	376	H	A	yes
250	-31.76	376	H	A	yes
500	-27.46	376	H	A	yes
1000	-37.63	376	H	A	yes
2000	-50.96	376	H	A	yes
3000	-52.73	376	H	A	yes
4000	-52.68	376	H	A	yes
6000	-59.47	376	H	A	yes
8000	-74.37	376	H	A	yes
10000	-90.70	376	H	A	yes
125	-33.23	377	H	A	yes
250	-34.57	377	H	A	yes
500	-38.16	377	H	A	yes
1000	-38.09	377	H	A	yes
2000	-40.98	377	H	A	yes
3000	-45.74	377	H	A	yes
4000	-52.95	377	H	A	yes
6000	-61.00	377	H	A	yes
8000	-72.56	377	H	A	yes
10000	-79.87	377	H	A	yes
125	-31.25	378	H	A	yes
250	-33.21	378	H	A	yes
500	-31.72	378	H	A	yes
1000	-29.98	378	H	A	yes
2000	-44.32	378	H	A	yes
3000	-51.77	378	H	A	yes
4000	-65.02	378	H	A	yes
6000	-65.28	378	H	A	yes
8000	-66.60	378	H	A	yes
10000	-74.73	378	H	A	yes
125	-33.54	379	H	A	yes
250	-35.46	379	H	A	yes
500	-27.27	379	H	A	yes
1000	-33.77	379	H	A	yes
2000	-45.58	379	H	A	yes
3000	-49.21	379	H	A	yes
4000	-64.92	379	H	A	yes
6000	-73.63	379	H	A	yes
8000	-71.04	379	H	A	yes
10000	-66.23	379	H	A	yes
125	-33.54	380	H	A	yes
250	-35.46	380	H	A	yes
500	-27.27	380	H	A	yes
1000	-33.77	380	H	A	yes
2000	-45.58	380	H	A	yes
3000	-49.21	380	H	A	yes
4000	-64.92	380	H	A	yes
6000	-73.63	380	H	A	yes
8000	-71.04	380	H	A	yes
10000	-66.23	380	H	A	yes
125	-26.40	381	H	A	yes
250	-28.61	381	H	A	yes
500	-26.43	381	H	A	yes
1000	-34.03	381	H	A	yes
2000	-41.06	381	H	A	yes
3000	-47.05	381	H	A	yes
4000	-62.76	381	H	A	yes
6000	-52.66	381	H	A	yes
8000	-65.14	381	H	A	yes
10000	-65.00	381	H	A	yes
125		382	H	A	yes
250	-28.04	382	H	A	yes
500	-17.70	382	H	A	yes
1000	-40.87	382	H	A	yes
2000	-57.68	382	H	A	yes
3000	-62.83	382	H	A	yes
4000	-60.97	382	H	A	yes
6000	-72.68	382	H	A	yes
8000	-76.67	382	H	A	yes
10000	-78.54	382	H	A	yes
125	-31.53	383	H	A	yes
250	-34.74	383	H	A	yes
500	-31.37	383	H	A	yes
1000	-34.54	383	H	A	yes
2000	-79.95	383	H	A	yes
3000	-59.18	383	H	A	yes
4000	-71.77	383	H	A	yes
6000	-90.22	383	H	A	yes
8000	-75.89	383	H	A	yes
10000	-73.75	383	H	A	yes
125	-33.57	384	H	A	yes
250	-37.57	384	H	A	yes
500	-36.90	384	H	A	yes
1000	-32.15	384	H	A	yes
2000	-46.57	384	H	A	yes
3000	-50.59	384	H	A	yes
4000	-49.56	384	H	A	yes
6000	-72.44	384	H	A	yes
8000	-75.85	384	H	A	yes
10000	-62.95	384	H	A	yes
125	-35.35	385	H	A	yes
250	-39.01	385	H	A	yes
500	-38.20	385	H	A	yes
1000	-36.87	385	H	A	yes
2000	-44.58	385	H	A	yes
3000	-45.65	385	H	A	yes
4000	-54.05	385	H	A	yes
6000	-64.30	385	H	A	yes
8000	-72.83	385	H	A	yes
10000	-81.54	385	H	A	yes
125	-34.15	386	H	A	yes
250	-39.38	386	H	A	yes
500	-40.42	386	H	A	yes
1000	-43.79	386	H	A	yes
2000	-40.87	386	H	A	yes
3000	-44.55	386	H	A	yes
4000	-55.04	386	H	A	yes
6000	-59.64	386	H	A	yes
8000	-64.96	386	H	A	yes
[truncated: 681 more rows]
