# Supplementary material for: Methods and reference data for middle ear transfer functions
Source: Sci Rep. 2022 Oct 14;12:17241. doi: 10.1038/s41598-022-21245-w (PMC9568555; doi:10.1038/s41598-022-21245-w)
Supplement: Supplementary file 1 — Supplementary Information 1. [file 41598_2022_21245_MOESM1_ESM.zip › exportSH1.csv]

Frequenz	METF	TB	Researchgroup	Measurementmethod	Anglecorrection
125	-35.57	500	F	A	no
125	-31.54	501	F	A	no
125	-36.08	502	F	A	no
125	-40.07	503	F	A	no
125	-36.12	504	F	A	no
125	-30.09	505	F	A	no
125	-42.86	506	F	A	no
125	-34.89	507	F	A	no
125	-37.73	508	F	A	no
250	-41.79	500	F	A	no
250	-34.79	501	F	A	no
250	-34.2	502	F	A	no
250	-38.52	503	F	A	no
250	-38.67	504	F	A	no
250	-39.98	505	F	A	no
250	-47.81	506	F	A	no
250	-35.89	507	F	A	no
250	-40.19	508	F	A	no
500	-39.11	500	F	A	no
500	-30.47	501	F	A	no
500	-30.61	502	F	A	no
500	-36.5	503	F	A	no
500	-35.39	504	F	A	no
500	-41.98	505	F	A	no
500	-46.78	506	F	A	no
500	-31.99	507	F	A	no
500	-38.23	508	F	A	no
1000	-35.2	500	F	A	n
1000	-31.66	501	F	A	n
1000	-33.97	502	F	A	n
1000	-38.82	503	F	A	no
1000	-37.47	504	F	A	no
1000	-34.34	505	F	A	no
1000	-36.32	506	F	A	no
1000	-35.52	507	F	A	no
1000	-36.23	508	F	A	no
2000	-54.83	500	F	A	no
2000	-43.98	501	F	A	no
2000	-48.47	502	F	A	no
2000	-47.35	503	F	A	no
2000	-46.72	504	F	A	no
2000	-47.27	505	F	A	no
2000	-43.46	506	F	A	no
2000	-50.81	507	F	A	no
2000	-44.08	508	F	A	no
3000	-52.76	500	F	A	no
3000	-46.66	501	F	A	no
3000	-56.53	502	F	A	no
3000	-48.24	503	F	A	no
3000	-50.27	504	F	A	no
3000	-49.66	505	F	A	no
3000	-54.36	506	F	A	no
3000	-45.59	507	F	A	no
3000	-44.88	508	F	A	no
4000	-55.14	500	F	A	no
4000	-67.66	501	F	A	no
4000	-63.71	502	F	A	no
4000	-61.77	503	F	A	no
4000	-67.34	504	F	A	no
4000	-48.95	505	F	A	no
4000	-67.02	506	F	A	no
4000	-53.04	507	F	A	no
4000	-48.26	508	F	A	no
6000	-71.1	500	F	A	no
6000	-75.82	501	F	A	no
6000	-84.29	502	F	A	no
6000	-81.42	503	F	A	no
6000	-88.6	504	F	A	no
6000	-75.96	505	F	A	no
6000	-88.6	506	F	A	no
6000	-77.21	507	F	A	no
6000	-76.11	508	F	A	no
8000	-88	500	F	A	no
8000	-80.58	501	F	A	no
8000	-97.12	502	F	A	no
8000	-88	503	F	A	no
8000	-98.46	504	F	A	no
8000	-88	505	F	A	no
8000	-95.96	506	F	A	no
8000	-94.03	507	F	A	no
8000	-100.05	508	F	A	no
10000	-109.94	500	F	A	no
10000	-88	501	F	A	no
10000	-115.96	502	F	A	no
10000	-115.96	503	F	A	no
10000	-103.92	504	F	A	no
10000	-95.96	505	F	A	no
10000	-95.96	506	F	A	no
10000	-106.42	507	F	A	no
10000	-89.94	508	F	A	no
