# Supplementary material for: Methods and reference data for middle ear transfer functions
Source: Sci Rep. 2022 Oct 14;12:17241. doi: 10.1038/s41598-022-21245-w (PMC9568555; doi:10.1038/s41598-022-21245-w)
Supplement: Supplementary file 1 — Supplementary Information 1. [file 41598_2022_21245_MOESM1_ESM.zip › exportZUA1.csv]

Frequenz	METF	TB	Researchgroup	Measurementmethod	Anglecorrection
125	-27.4088872836006	2	Z	A	yes
125		3	Z	A	yes
125	-38.6286448910641	4	Z	A	yes
125	-35.8563645692352	5	Z	A	yes
125	-36.8915285190036	6	Z	A	yes
125	-42.8060915052225	7	Z	A	yes
125	-31.8489883930266	8	Z	A	yes
125	-38.0820686747568	9	Z	A	yes
125		10	Z	A	yes
125		11	Z	A	yes
125		12	Z	A	yes
125		13	Z	A	yes
125	-30.4310871661966	14	Z	A	yes
125		15	Z	A	yes
125		16	Z	A	yes
125		17	Z	A	yes
125		18	Z	A	yes
125		19	Z	A	yes
125	-43.1645871998483	20	Z	A	yes
125		21	Z	A	yes
125		22	Z	A	yes
125	-41.220433570133	23	Z	A	yes
125	-34.1285665148558	24	Z	A	yes
125		25	Z	A	yes
125		26	Z	A	yes
125		27	Z	A	yes
125		28	Z	A	yes
125		29	Z	A	yes
125		30	Z	A	yes
125		31	Z	A	yes
125		32	Z	A	yes
125		33	Z	A	yes
125		34	Z	A	yes
125		35	Z	A	yes
125		36	Z	A	yes
125		37	Z	A	yes
125		38	Z	A	yes
125	-33.7480111921842	39	Z	A	yes
125	-32.2841213595844	40	Z	A	yes
125	-37.5260762435574	41	Z	A	yes
125		42	Z	A	yes
125		43	Z	A	yes
250	-29.6690928802446	2	Z	A	yes
250	-30.5584914992932	3	Z	A	yes
250	-40.9266038040948	4	Z	A	yes
250	-38.4125356392212	5	Z	A	yes
250	-39.9248555477422	6	Z	A	yes
250	-44.9532150836352	7	Z	A	yes
250	-35.0633499278844	8	Z	A	yes
250	-41.2380178167708	9	Z	A	yes
250	-44.8385942566691	10	Z	A	yes
250	-48.849141409917	11	Z	A	yes
250	-38.2531413456849	12	Z	A	yes
250	-41.8971413678531	13	Z	A	yes
250	-33.3681413753226	14	Z	A	yes
250	-38.8671413438165	15	Z	A	yes
250	-36.8451413812349	16	Z	A	yes
250	-46.6021413459668	17	Z	A	yes
250	-34.9681413746715	18	Z	A	yes
250	-41.4231413916811	19	Z	A	yes
250	-45.6216185321603	20	Z	A	yes
250	-48.0675688214095	21	Z	A	yes
250	-41.6565688238659	22	Z	A	yes
250	-39.7624597431192	23	Z	A	yes
250	-37.8267449614625	24	Z	A	yes
250	-38.390390240678	25	Z	A	yes
250	-31.7658417101418	26	Z	A	yes
250	-37.6536783265105	27	Z	A	yes
250	-38.0772310607996	28	Z	A	yes
250	-45.1240663056726	29	Z	A	yes
250	-33.7840021851711	30	Z	A	yes
250	-37.5646543264516	31	Z	A	yes
250	-32.7107934276798	32	Z	A	yes
250	-66.3340045982975	33	Z	A	yes
250	-42.651528806614	34	Z	A	yes
250	-41.2482888434023	35	Z	A	yes
250	-36.9603705671305	36	Z	A	yes
250		37	Z	A	yes
250		38	Z	A	yes
250	-35.8152102308686	39	Z	A	yes
250	-34.622869913687	40	Z	A	yes
250	-40.5121217384537	41	Z	A	yes
250	-37.4924204794369	42	Z	A	yes
250	-42.3113766837952	43	Z	A	yes
500	-30.886086761372	2	Z	A	yes
500	-24.9084578111887	3	Z	A	yes
500	-41.0232571118195	4	Z	A	yes
500	-38.0945871429753	5	Z	A	yes
500	-40.337231178759	6	Z	A	yes
500	-44.7257912430869	7	Z	A	yes
500	-34.9718155396454	8	Z	A	yes
500	-41.3975249269979	9	Z	A	yes
500	-43.9812854233046	10	Z	A	yes
500	-46.9665975607285	11	Z	A	yes
500	-37.1670521193189	12	Z	A	yes
500	-39.7057357703231	13	Z	A	yes
500	-32.8909117459416	14	Z	A	yes
500	-36.7977412748344	15	Z	A	yes
500	-34.9508377457202	16	Z	A	yes
500	-44.1787413007647	17	Z	A	yes
500	-30.3197412766351	18	Z	A	yes
500	-41.0887412951863	19	Z	A	yes
500	-43.864218450701	20	Z	A	yes
500	-48.1681687676871	21	Z	A	yes
500	-40.352405357384	22	Z	A	yes
500	-37.9496253141326	23	Z	A	yes
500	-36.4868613735018	24	Z	A	yes
500	-36.0512000407773	25	Z	A	yes
500	-31.4322838141734	26	Z	A	yes
500	-34.531498912698	27	Z	A	yes
500	-35.3614197826619	28	Z	A	yes
500	-44.2300550434339	29	Z	A	yes
500	-33.3451757259713	30	Z	A	yes
500	-34.6190331667639	31	Z	A	yes
500	-28.186390472306	32	Z	A	yes
500	-59.2087705493908	33	Z	A	yes
500	-39.9055171765257	34	Z	A	yes
500	-37.6487767072217	35	Z	A	yes
500	-33.0091190645373	36	Z	A	yes
500	-35.8975030553416	37	Z	A	yes
500	-37.9742271402827	38	Z	A	yes
500	-36.4648692632855	39	Z	A	yes
500	-31.5278962158671	40	Z	A	yes
500	-40.1004405336418	41	Z	A	yes
500	-36.936410738165	42	Z	A	yes
500	-38.7599137343573	43	Z	A	yes
1000	-26.9143149212442	2	Z	A	yes
1000	-36.3216089389618	3	Z	A	yes
1000	-36.6648535531939	4	Z	A	yes
1000	-32.3567127148309	5	Z	A	yes
1000	-34.3290775786937	6	Z	A	yes
1000	-39.9203517509455	7	Z	A	yes
1000	-25.8821216088165	8	Z	A	yes
1000	-36.9891748133202	9	Z	A	yes
1000	-38.3484095904314	10	Z	A	yes
1000	-37.0907728686275	11	Z	A	yes
1000	-30.7340585851523	12	Z	A	yes
1000	-32.8980883262968	13	Z	A	yes
1000	-32.68063713255	14	Z	A	yes
1000	-31.5678850247316	15	Z	A	yes
1000	-32.0594511144738	16	Z	A	yes
1000	-43.7481577591237	17	Z	A	yes
1000	-35.2321577533465	18	Z	A	yes
1000	-42.2225213897916	19	Z	A	yes
1000	-42.631598688825	20	Z	A	yes
1000	-44.6140397768126	21	Z	A	yes
1000	-34.2930604066065	22	Z	A	yes
1000	-38.5625852470794	23	Z	A	yes
1000	-35.2860127784537	24	Z	A	yes
1000	-36.1920894041316	25	Z	A	yes
1000	-39.9112508845596	26	Z	A	yes
1000	-25.9770337150573	27	Z	A	yes
1000	-28.4939324116156	28	Z	A	yes
1000	-38.9148090004558	29	Z	A	yes
1000	-29.8362260525194	30	Z	A	yes
1000	-28.7271591374401	31	Z	A	yes
1000	-41.9393461826808	32	Z	A	yes
1000	-40.9856154621538	33	Z	A	yes
1000	-41.4117050100273	34	Z	A	yes
1000	-37.0212821301392	35	Z	A	yes
1000	-29.6256676985256	36	Z	A	yes
1000	-32.7960913524138	37	Z	A	yes
1000	-32.658580995133	38	Z	A	yes
1000	-41.8302574842129	39	Z	A	yes
1000	-34.1983565294347	40	Z	A	yes
1000	-36.5470278408195	41	Z	A	yes
1000	-38.8298977431704	42	Z	A	yes
1000	-42.8461339514311	43	Z	A	yes
2000	-46.7680994307444	2	Z	A	yes
2000	-53.3912980210493	3	Z	A	yes
2000	-48.4839308600547	4	Z	A	yes
2000	-40.2420521794921	5	Z	A	yes
2000	-41.3318500650539	6	Z	A	yes
2000	-46.6950548750966	7	Z	A	yes
2000	-39.260466346309	8	Z	A	yes
2000	-48.1218952405004	9	Z	A	yes
2000	-49.5138772294314	10	Z	A	yes
2000	-40.106458335408	11	Z	A	yes
2000	-46.1776401470846	12	Z	A	yes
2000	-42.6169411074923	13	Z	A	yes
2000	-45.9622725169157	14	Z	A	yes
2000	-49.4922487757539	15	Z	A	yes
2000	-45.0819411092226	16	Z	A	yes
2000	-50.7932487670352	17	Z	A	yes
2000	-50.7815821005822	18	Z	A	yes
2000	-47.2565821013408	19	Z	A	yes
2000	-52.9362093494662	20	Z	A	yes
2000	-47.4226762467589	21	Z	A	yes
2000	-50.5609151518983	22	Z	A	yes
2000	-47.8224751139223	23	Z	A	yes
2000	-54.5338645542052	24	Z	A	yes
2000	-51.2494021946147	25	Z	A	yes
2000	-55.2247956697735	26	Z	A	yes
2000	-45.6108561571596	27	Z	A	yes
2000	-45.3821070038351	28	Z	A	yes
2000	-47.4403006252559	29	Z	A	yes
2000	-40.4707474380489	30	Z	A	yes
2000	-43.6133076232287	31	Z	A	yes
2000	-58.0644886073882	32	Z	A	yes
2000	-48.7737582076577	33	Z	A	yes
2000	-64.4000493588665	34	Z	A	yes
2000	-52.6257146952676	35	Z	A	yes
2000	-43.0728820125239	36	Z	A	yes
2000	-44.0336434118304	37	Z	A	yes
2000	-45.7040079828373	38	Z	A	yes
2000	-56.5909546283741	39	Z	A	yes
2000	-51.6803768696977	40	Z	A	yes
2000	-43.0443958750179	41	Z	A	yes
2000	-43.5703221981198	42	Z	A	yes
2000	-64.855356387489	43	Z	A	yes
3000	-55.2174816113302	2	Z	A	yes
3000	-51.3821298781775	3	Z	A	yes
3000	-65.8737058599967	4	Z	A	yes
3000	-52.9035094842255	5	Z	A	yes
3000	-46.2735059826427	6	Z	A	yes
3000	-59.7582157456093	7	Z	A	yes
3000	-45.7718966963912	8	Z	A	yes
3000	-49.7167184301206	9	Z	A	yes
3000	-54.2593351549494	10	Z	A	yes
3000	-54.739037617923	11	Z	A	yes
3000	-48.2238905576005	12	Z	A	yes
3000	-49.620719509324	13	Z	A	yes
3000	-55.612280561849	14	Z	A	yes
3000	-54.8262196280852	15	Z	A	yes
3000	-47.9659808001947	16	Z	A	yes
3000	-57.4664014376922	17	Z	A	yes
3000	-65.2007650525002	18	Z	A	yes
3000	-51.9694014384296	19	Z	A	yes
3000	-61.0744286084049	20	Z	A	yes
3000	-60.0059198148347	21	Z	A	yes
3000	-58.2620040152407	22	Z	A	yes
3000	-54.7192225591808	23	Z	A	yes
3000	-66.8320268518783	24	Z	A	yes
3000	-52.9206555154681	25	Z	A	yes
3000	-48.968093196984	26	Z	A	yes
3000	-47.7955803875755	27	Z	A	yes
3000	-48.5780057880887	28	Z	A	yes
3000	-53.5985214953146	29	Z	A	yes
3000	-49.3618456970544	30	Z	A	yes
3000	-43.0156771040096	31	Z	A	yes
3000	-79.3319914610353	32	Z	A	yes
3000	-57.8626327059515	33	Z	A	yes
3000	-59.4090630553497	34	Z	A	yes
3000	-68.15035398623	35	Z	A	yes
3000	-53.0165309107209	36	Z	A	yes
3000	-51.9322878742412	37	Z	A	yes
3000	-52.8109496643132	38	Z	A	yes
3000	-68.4975559441516	39	Z	A	yes
3000	-61.3658125216397	40	Z	A	yes
3000	-50.1078589789138	41	Z	A	yes
3000	-49.4456812124835	42	Z	A	yes
3000	-71.8576670038116	43	Z	A	yes
4000	-59.7864823437098	2	Z	A	yes
4000	-51.8347866008319	3	Z	A	yes
4000	-66.4704004617842	4	Z	A	yes
4000	-62.4362477015937	5	Z	A	yes
4000	-51.2914742536815	6	Z	A	yes
4000	-66.911477912048	7	Z	A	yes
4000	-53.2697469092681	8	Z	A	yes
4000	-60.891588975831	9	Z	A	yes
4000	-60.5836330855285	10	Z	A	yes
4000	-68.2312261116703	11	Z	A	yes
4000	-48.4757260738153	12	Z	A	yes
4000	-56.5627111710058	13	Z	A	yes
4000	-62.6788525099616	14	Z	A	yes
4000	-67.5167510489458	15	Z	A	yes
4000	-52.681866395063	16	Z	A	yes
4000	-63.7407742898068	17	Z	A	yes
4000	-68.9848441042944	18	Z	A	yes
4000	-58.2397743029359	19	Z	A	yes
4000	-70.6514465155059	20	Z	A	yes
4000	-65.8384575680865	21	Z	A	yes
4000	-61.6298139680665	22	Z	A	yes
4000	-59.1619707735774	23	Z	A	yes
4000	-67.8886695092295	24	Z	A	yes
4000	-64.0700033820565	25	Z	A	yes
4000	-51.3657265089098	26	Z	A	yes
4000	-54.0506491649719	27	Z	A	yes
4000	-53.6261748773131	28	Z	A	yes
4000	-57.7222430717186	29	Z	A	yes
4000	-55.3872111202324	30	Z	A	yes
4000	-42.6116290213973	31	Z	A	yes
4000	-68.0007228597723	32	Z	A	yes
4000	-60.4787670929215	33	Z	A	yes
4000	-71.1336327327216	34	Z	A	yes
4000	-74.2050657646149	35	Z	A	yes
4000	-58.5137864975669	36	Z	A	yes
4000	-55.53955521292	37	Z	A	yes
4000	-59.3328365501291	38	Z	A	yes
4000	-79.5270105781098	39	Z	A	yes
4000	-63.6106240166789	40	Z	A	yes
4000	-59.3774051564453	41	Z	A	yes
4000	-59.2326626302041	42	Z	A	yes
4000	-84.6509151657144	43	Z	A	yes
6000	-50.2066390811617	2	Z	A	yes
6000	-38.6407585207213	3	Z	A	yes
6000	-70.3393358133895	4	Z	A	yes
6000	-68.9254455798856	5	Z	A	yes
6000	-58.7314998185206	6	Z	A	yes
6000	-66.6815099097374	7	Z	A	yes
6000	-58.7568347795793	8	Z	A	yes
6000	-68.0135066220332	9	Z	A	yes
6000	-70.1095811423581	10	Z	A	yes
6000	-71.2919948183959	11	Z	A	yes
6000	-52.2605761898572	12	Z	A	yes
6000	-76.3848439771924	13	Z	A	yes
6000	-69.6422010774728	14	Z	A	yes
6000	-68.5698890013061	15	Z	A	yes
6000	-66.5430188003035	16	Z	A	yes
6000	-69.1518586631019	17	Z	A	yes
6000	-68.6262980596553	18	Z	A	yes
6000	-62.3869041479477	19	Z	A	yes
6000	-80.6131449018818	20	Z	A	yes
6000	-70.0902255782106	21	Z	A	yes
6000	-66.7638388910724	22	Z	A	yes
6000	-66.181708558983	23	Z	A	yes
6000	-69.9189047590163	24	Z	A	yes
6000	-65.4130484777026	25	Z	A	yes
6000	-68.2465933589682	26	Z	A	yes
6000	-56.9785430007993	27	Z	A	yes
6000	-61.2195907708183	28	Z	A	yes
6000	-66.0746336451666	29	Z	A	yes
6000	-63.2044020304658	30	Z	A	yes
6000	-50.3673619735966	31	Z	A	yes
6000	-80.5690553209214	32	Z	A	yes
6000	-74.8302374493734	33	Z	A	yes
6000	-82.7615509999876	34	Z	A	yes
6000	-62.0928540366352	35	Z	A	yes
6000	-66.4852070752527	36	Z	A	yes
6000	-60.6458356583171	37	Z	A	yes
6000	-66.5625843748839	38	Z	A	yes
6000	-69.3961407650455	39	Z	A	yes
6000	-65.6012334045781	40	Z	A	yes
6000	-58.7490295652904	41	Z	A	yes
6000	-68.3677328357724	42	Z	A	yes
6000	-91.4465204959237	43	Z	A	yes
8000	-68.7829403207128	2	Z	A	yes
8000	-67.5463944871101	3	Z	A	yes
8000	-69.1929926079378	4	Z	A	yes
8000	-76.2437999983514	5	Z	A	yes
8000	-61.9325913767586	6	Z	A	yes
8000	-75.5616677522834	7	Z	A	yes
8000	-68.0002968438017	8	Z	A	yes
8000	-63.5925607548976	9	Z	A	yes
8000	-66.164628263829	10	Z	A	yes
8000	-69.968969503186	11	Z	A	yes
8000	-53.5778074787523	12	Z	A	yes
8000	-72.3420954945813	13	Z	A	yes
8000	-68.873159951028	14	Z	A	yes
8000	-67.2578574819171	15	Z	A	yes
8000	-72.0480131513564	16	Z	A	yes
8000	-76.6714092056074	17	Z	A	yes
8000	-76.6774092028986	18	Z	A	yes
8000	-88.018926445505	19	Z	A	yes
8000	-80.5200495133285	20	Z	A	yes
8000	-68.8482159976549	21	Z	A	yes
8000	-72.9473951932187	22	Z	A	yes
8000	-68.6786475639992	23	Z	A	yes
8000	-76.4376144279378	24	Z	A	yes
8000	-59.0130274110227	25	Z	A	yes
8000	-76.4820036959479	26	Z	A	yes
8000	-68.3694532263533	27	Z	A	yes
8000	-72.2296644678926	28	Z	A	yes
8000	-63.8310677327646	29	Z	A	yes
8000	-114.445949896355	30	Z	A	yes
8000	-102.030519893756	31	Z	A	yes
8000	-92.363025995565	32	Z	A	yes
8000	-76.7388956454702	33	Z	A	yes
8000	-94.4178001727594	34	Z	A	yes
8000	-70.5688483097911	35	Z	A	yes
8000	-79.9477368186573	36	Z	A	yes
8000	-66.38222608894	37	Z	A	yes
8000	-70.6824125771496	38	Z	A	yes
8000	-73.8731006872112	39	Z	A	yes
8000	-72.3743666884417	40	Z	A	yes
8000	-67.1531281644598	41	Z	A	yes
8000	-65.7659648624172	42	Z	A	yes
8000	-84.845503959066	43	Z	A	yes
10000	-84.4287248051438	2	Z	A	yes
10000		3	Z	A	yes
10000	-66.4130470357377	4	Z	A	yes
10000	-87.6639647690701	5	Z	A	yes
10000	-58.432264935303	6	Z	A	yes
10000	-82.4066421501688	7	Z	A	yes
10000	-77.2172487115266	8	Z	A	yes
10000	-66.2441592641824	9	Z	A	yes
10000	-75.1221522674188	10	Z	A	yes
10000	-55.6107888582218	11	Z	A	yes
10000	-55.5494555260925	12	Z	A	yes
10000	-63.9017236887144	13	Z	A	yes
10000	-64.1488214956657	14	Z	A	yes
10000	-63.2293677798382	15	Z	A	yes
10000	-84.1611882755376	16	Z	A	yes
10000	-86.6706640913524	17	Z	A	yes
10000	-84.1262936749947	18	Z	A	yes
10000	-72.1581826011113	19	Z	A	yes
10000	-75.7760976473461	20	Z	A	yes
10000	-67.9876841342504	21	Z	A	yes
10000	-68.4873336902157	22	Z	A	yes
10000	-74.6712298569093	23	Z	A	yes
10000	-79.2400801098205	24	Z	A	yes
10000	-74.9073659166314	25	Z	A	yes
10000	-78.8630419869891	26	Z	A	yes
10000	-73.3316878909378	27	Z	A	yes
10000	-78.9690055505671	28	Z	A	yes
10000	-62.6856783167852	29	Z	A	yes
10000	-111.555927628062	30	Z	A	yes
10000	-113.70072527364	31	Z	A	yes
10000	-89.319852601785	32	Z	A	yes
10000	-70.3164405785723	33	Z	A	yes
10000	-88.6263650888984	34	Z	A	yes
10000	-82.1427216981083	35	Z	A	yes
10000	-76.3372115760958	36	Z	A	yes
10000		37	Z	A	yes
10000		38	Z	A	yes
10000	-77.396814421778	39	Z	A	yes
10000	-85.412464729328	40	Z	A	yes
10000	-69.0959452529814	41	Z	A	yes
10000		42	Z	A	yes
10000		43	Z	A	yes
