# Supplementary material for: Methods and reference data for middle ear transfer functions
Source: Sci Rep. 2022 Oct 14;12:17241. doi: 10.1038/s41598-022-21245-w (PMC9568555; doi:10.1038/s41598-022-21245-w)
Supplement: Supplementary file 1 — Supplementary Information 1. [file 41598_2022_21245_MOESM1_ESM.zip › exportZUB1.csv]

Frequenz	METF	TB	Researchgroup	Measurementmethod	Anglecorrection
125	-41.9405156078477	45	Z	B	yes
125	-32.6484729306619	46	Z	B	yes
125	-34.9175601167933	47	Z	B	yes
125	-37.118462406221	48	Z	B	yes
125	-32.3167960000845	49	Z	B	yes
125	-37.0860078646168	50	Z	B	yes
125	-35.7998596281264	51	Z	B	yes
125		52	Z	B	yes
125		53	Z	B	yes
125		54	Z	B	yes
125		55	Z	B	yes
125		56	Z	B	yes
125		57	Z	B	yes
125		58	Z	B	yes
125		59	Z	B	yes
125		60	Z	B	yes
125		61	Z	B	yes
125		62	Z	B	yes
125		63	Z	B	yes
125		64	Z	B	yes
125		65	Z	B	yes
125		66	Z	B	yes
125		67	Z	B	yes
250	-46.7194574922888	45	Z	B	yes
250	-35.0631798725243	46	Z	B	yes
250	-37.7691610196527	47	Z	B	yes
250	-40.4291174218459	48	Z	B	yes
250	-36.7094289704749	49	Z	B	yes
250	-41.9478245598091	50	Z	B	yes
250	-38.0617885918253	51	Z	B	yes
250	-42.9539684951818	52	Z	B	yes
250	-40.3929020074677	53	Z	B	yes
250	-59.3834785632282	54	Z	B	yes
250	-32.6585276027191	55	Z	B	yes
250	-34.3688688145375	56	Z	B	yes
250	-40.6536082672161	57	Z	B	yes
250	-33.8293005403953	58	Z	B	yes
250	-36.2544790503543	59	Z	B	yes
250	-46.8763814581289	60	Z	B	yes
250	-36.5209821006771	61	Z	B	yes
250	-41.1436423377964	62	Z	B	yes
250		63	Z	B	yes
250		64	Z	B	yes
250	-33.9767142492931	65	Z	B	yes
250	-50.3373140811462	66	Z	B	yes
250	-35.2390468045429	67	Z	B	yes
500	-43.4024079725822	45	Z	B	yes
500	-34.2208100440974	46	Z	B	yes
500	-34.4564868131752	47	Z	B	yes
500	-39.5506683145282	48	Z	B	yes
500	-36.1143073387527	49	Z	B	yes
500	-40.8801858220798	50	Z	B	yes
500	-37.451760194461	51	Z	B	yes
500	-42.971606107384	52	Z	B	yes
500	-39.9171564738872	53	Z	B	yes
500	-58.076461358393	54	Z	B	yes
500	-29.5029301818097	55	Z	B	yes
500	-33.8243788405394	56	Z	B	yes
500	-39.2369803062244	57	Z	B	yes
500	-33.3578282543844	58	Z	B	yes
500	-33.4171624962406	59	Z	B	yes
500	-43.1542030525821	60	Z	B	yes
500	-35.4528533313741	61	Z	B	yes
500	-39.3774430088638	62	Z	B	yes
500	-42.4221089369323	63	Z	B	yes
500	-40.0943177344119	64	Z	B	yes
500	-43.8929199106421	65	Z	B	yes
500	-48.3444045784793	66	Z	B	yes
500	-35.5840875417957	67	Z	B	yes
1000	-42.205311513695	45	Z	B	yes
1000	-33.1404274634776	46	Z	B	yes
1000	-33.1995876476078	47	Z	B	yes
1000	-37.1892270546367	48	Z	B	yes
1000	-36.8957278347555	49	Z	B	yes
1000	-37.9325305425351	50	Z	B	yes
1000	-35.0535547775409	51	Z	B	yes
1000	-38.4960505206476	52	Z	B	yes
1000	-35.9880906784218	53	Z	B	yes
1000	-50.5337907511547	54	Z	B	yes
1000	-38.1482649471999	55	Z	B	yes
1000	-35.2170232634001	56	Z	B	yes
1000	-38.6340176498561	57	Z	B	yes
1000	-36.1848366813715	58	Z	B	yes
1000	-34.2258500303271	59	Z	B	yes
1000	-42.2809729315059	60	Z	B	yes
1000	-33.2379938920254	61	Z	B	yes
1000	-36.5047230036081	62	Z	B	yes
1000	-44.0338484102227	63	Z	B	yes
1000	-37.6513804180783	64	Z	B	yes
1000	-46.7825043554234	65	Z	B	yes
1000	-44.7876865427106	66	Z	B	yes
1000	-38.8919428746267	67	Z	B	yes
2000	-45.5030968909857	45	Z	B	yes
2000	-48.6979401958112	46	Z	B	yes
2000	-49.3681001766541	47	Z	B	yes
2000	-43.5914094232992	48	Z	B	yes
2000	-49.8218919176939	49	Z	B	yes
2000	-48.9171968728918	50	Z	B	yes
2000	-55.2227660120892	51	Z	B	yes
2000	-48.0012521929614	52	Z	B	yes
2000	-49.6929426461467	53	Z	B	yes
2000	-65.243444293079	54	Z	B	yes
2000	-45.9864567848226	55	Z	B	yes
2000	-46.0369855029451	56	Z	B	yes
2000	-50.9852318768583	57	Z	B	yes
2000	-45.502905102467	58	Z	B	yes
2000	-49.713555820455	59	Z	B	yes
2000	-48.1494255192336	60	Z	B	yes
2000	-48.4566839371846	61	Z	B	yes
2000	-44.6973479558533	62	Z	B	yes
2000	-46.5052861263732	63	Z	B	yes
2000	-45.7868834218326	64	Z	B	yes
2000	-56.1688704957311	65	Z	B	yes
2000	-52.2113698304171	66	Z	B	yes
2000	-47.5849784507757	67	Z	B	yes
3000	-54.4518795392995	45	Z	B	yes
3000	-53.4802140638567	46	Z	B	yes
3000	-57.6633480249275	47	Z	B	yes
3000	-50.6729062331185	48	Z	B	yes
3000	-58.4609883781788	49	Z	B	yes
3000	-55.0072913854564	50	Z	B	yes
3000	-63.3283807879832	51	Z	B	yes
3000	-53.5979782264891	52	Z	B	yes
3000	-57.3828076725724	53	Z	B	yes
3000	-73.5583056780992	54	Z	B	yes
3000	-48.0604464606318	55	Z	B	yes
3000	-53.0773478859624	56	Z	B	yes
3000	-56.7844514083478	57	Z	B	yes
3000	-50.1052866125867	58	Z	B	yes
3000	-62.9087458558811	59	Z	B	yes
3000	-61.1736652049002	60	Z	B	yes
3000	-64.049112871041	61	Z	B	yes
3000	-54.3377786008175	62	Z	B	yes
3000	-53.312359145359	63	Z	B	yes
3000	-51.1599073151285	64	Z	B	yes
3000	-72.0505964882552	65	Z	B	yes
3000	-54.335607702107	66	Z	B	yes
3000	-57.017728565748	67	Z	B	yes
4000	-56.7333418993262	45	Z	B	yes
4000	-62.3484753691162	46	Z	B	yes
4000	-65.4928701767512	47	Z	B	yes
4000	-57.6001402250237	48	Z	B	yes
4000	-59.8878269915863	49	Z	B	yes
4000	-56.9805110803155	50	Z	B	yes
4000	-68.9860052199585	51	Z	B	yes
4000	-63.7544245612197	52	Z	B	yes
4000	-65.7569134310002	53	Z	B	yes
4000	-88.0947864452584	54	Z	B	yes
4000	-52.3879660883608	55	Z	B	yes
4000	-59.908427527806	56	Z	B	yes
4000	-64.1388648113303	57	Z	B	yes
4000	-58.3975538810937	58	Z	B	yes
4000	-73.4077975370219	59	Z	B	yes
4000	-66.4848693469996	60	Z	B	yes
4000	-70.3115052031077	61	Z	B	yes
4000	-57.9918205042952	62	Z	B	yes
4000	-62.1874732533314	63	Z	B	yes
4000	-58.5489094080492	64	Z	B	yes
4000	-71.534046402878	65	Z	B	yes
4000	-58.4758779471653	66	Z	B	yes
4000	-66.2402141718676	67	Z	B	yes
6000	-64.7601142266959	45	Z	B	yes
6000	-68.0582981003202	46	Z	B	yes
6000	-70.3113534815123	47	Z	B	yes
6000	-64.1571487446391	48	Z	B	yes
6000	-64.8089967839129	49	Z	B	yes
6000	-62.3949959131021	50	Z	B	yes
6000	-75.6605418447936	51	Z	B	yes
6000	-69.7328896994691	52	Z	B	yes
6000	-71.9506708854636	53	Z	B	yes
6000	-90.1043105899903	54	Z	B	yes
6000	-50.5366191508249	55	Z	B	yes
6000	-72.3056291783126	56	Z	B	yes
6000	-71.4717245641455	57	Z	B	yes
6000	-67.9368330182039	58	Z	B	yes
6000	-61.9247042244563	59	Z	B	yes
6000	-70.9767453519312	60	Z	B	yes
6000	-78.7780973802287	61	Z	B	yes
6000	-73.3742745179168	62	Z	B	yes
6000	-66.7751224474591	63	Z	B	yes
6000	-64.9434530213678	64	Z	B	yes
6000	-69.7368715044962	65	Z	B	yes
6000	-70.6526303448669	66	Z	B	yes
6000	-67.4439281138966	67	Z	B	yes
8000	-92.1672010786891	45	Z	B	yes
8000	-66.4172423475334	46	Z	B	yes
8000	-69.2596249999643	47	Z	B	yes
8000	-62.2823631410905	48	Z	B	yes
8000	-61.8411014243311	49	Z	B	yes
8000	-67.2420771283495	50	Z	B	yes
8000	-81.5100002230671	51	Z	B	yes
8000	-74.5889665292219	52	Z	B	yes
8000	-71.3246313904883	53	Z	B	yes
8000	-80.640429056885	54	Z	B	yes
8000	-49.5268084060349	55	Z	B	yes
8000	-73.3270584530058	56	Z	B	yes
8000	-78.1164666230813	57	Z	B	yes
8000	-61.3225228516647	58	Z	B	yes
8000	-72.2158110140675	59	Z	B	yes
8000	-85.4690215943697	60	Z	B	yes
8000	-80.4263950518783	61	Z	B	yes
8000	-64.6754723118289	62	Z	B	yes
8000	-77.2774954105786	63	Z	B	yes
8000	-77.4959751265499	64	Z	B	yes
8000	-77.6039449814857	65	Z	B	yes
8000	-67.4847531377462	66	Z	B	yes
8000	-64.5057412111855	67	Z	B	yes
10000	-67.408782098174	45	Z	B	yes
10000	-67.8442496976932	46	Z	B	yes
10000	-69.3183356194741	47	Z	B	yes
10000		48	Z	B	yes
10000		49	Z	B	yes
10000	-70.2160920239682	50	Z	B	yes
10000	-79.9799917393788	51	Z	B	yes
10000		52	Z	B	yes
10000		53	Z	B	yes
10000		54	Z	B	yes
10000		55	Z	B	yes
10000		56	Z	B	yes
10000		57	Z	B	yes
10000		58	Z	B	yes
10000		59	Z	B	yes
10000		60	Z	B	yes
10000		61	Z	B	yes
10000		62	Z	B	yes
10000		63	Z	B	yes
10000		64	Z	B	yes
10000		65	Z	B	yes
10000		66	Z	B	yes
10000		67	Z	B	yes
