# Supplementary material for: Methods and reference data for middle ear transfer functions
Source: Sci Rep. 2022 Oct 14;12:17241. doi: 10.1038/s41598-022-21245-w (PMC9568555; doi:10.1038/s41598-022-21245-w)
Supplement: Supplementary file 1 — Supplementary Information 1. [file 41598_2022_21245_MOESM1_ESM.zip › exportZUC1.csv]

Frequenz	METF	TB	Researchgroup	Measurementmethod	Anglecorrection
125	-22.9859983444334	69	Z	C	yes
125	-24.2106962519878	70	Z	C	yes
125	-30.0489051946042	71	Z	C	yes
125	-34.3246309918873	72	Z	C	yes
125	-28.740499166979	73	Z	C	yes
125	-31.0576379879667	74	Z	C	yes
125	-30.6809391316947	75	Z	C	yes
125	-31.6355084198627	76	Z	C	yes
125	-24.8122953526345	77	Z	C	yes
125	-25.6738326560848	78	Z	C	yes
125	-27.9903490932642	79	Z	C	yes
125	-28.2307688171477	80	Z	C	yes
125	-34.8222591117364	81	Z	C	yes
125	-29.9963358713902	82	Z	C	yes
125	-30.2566091075667	83	Z	C	yes
125	-22.9031810286435	84	Z	C	yes
125	-24.3794664907512	85	Z	C	yes
125	-30.0515669431814	86	Z	C	yes
125	-25.695939286674	87	Z	C	yes
125	-25.3415322074111	88	Z	C	yes
125	-28.8599616532484	89	Z	C	yes
125		90	Z	C	yes
125		91	Z	C	yes
125		92	Z	C	yes
125		93	Z	C	yes
125		94	Z	C	yes
125		95	Z	C	yes
125		96	Z	C	yes
125		97	Z	C	yes
125		98	Z	C	yes
125		99	Z	C	yes
125		100	Z	C	yes
125		101	Z	C	yes
125		102	Z	C	yes
125		103	Z	C	yes
125		104	Z	C	yes
250	-26.1569645773773	69	Z	C	yes
250	-28.7891059536307	70	Z	C	yes
250	-32.5131736614562	71	Z	C	yes
250	-36.7934951665566	72	Z	C	yes
250	-31.3100903199216	73	Z	C	yes
250	-33.7100119023412	74	Z	C	yes
250	-33.7428733222339	75	Z	C	yes
250	-36.8524824676023	76	Z	C	yes
250	-27.8665928475128	77	Z	C	yes
250	-28.5879978039819	78	Z	C	yes
250	-30.4076042763798	79	Z	C	yes
250	-30.1037996595323	80	Z	C	yes
250	-37.9159444754506	81	Z	C	yes
250	-29.0094473196894	82	Z	C	yes
250	-27.5942905528988	83	Z	C	yes
250	-27.4750320520878	84	Z	C	yes
250	-25.060805906149	85	Z	C	yes
250	-19.4128021232177	86	Z	C	yes
250	-22.9964211294132	87	Z	C	yes
250	-27.2877366328179	88	Z	C	yes
250	-26.132782143863	89	Z	C	yes
250	-29.4623561284824	90	Z	C	yes
250	-27.847044788265	91	Z	C	yes
250	-28.7297246100089	92	Z	C	yes
250	-32.5941145688195	93	Z	C	yes
250	-29.042240719867	94	Z	C	yes
250	-33.0189668779326	95	Z	C	yes
250	-33.1033310909369	96	Z	C	yes
250	-29.3337393506729	97	Z	C	yes
250		98	Z	C	yes
250		99	Z	C	yes
250		100	Z	C	yes
250		101	Z	C	yes
250		102	Z	C	yes
250		103	Z	C	yes
250		104	Z	C	yes
500	-24.666728798428	69	Z	C	yes
500	-28.4320259622515	70	Z	C	yes
500	-33.01703074089	71	Z	C	yes
500	-35.6738388729576	72	Z	C	yes
500	-30.3418721560113	73	Z	C	yes
500	-32.347841498315	74	Z	C	yes
500	-31.3263628939873	75	Z	C	yes
500	-33.2481628206719	76	Z	C	yes
500	-26.7180790732731	77	Z	C	yes
500	-25.5834147905861	78	Z	C	yes
500	-27.0045207503038	79	Z	C	yes
500	-31.3435316680616	80	Z	C	yes
500	-35.4212706101198	81	Z	C	yes
500	-26.2004215919981	82	Z	C	yes
500	-23.1878923339736	83	Z	C	yes
500	-18.3307543990356	84	Z	C	yes
500	-35.0206829527998	85	Z	C	yes
500	-17.3823230466688	86	Z	C	yes
500	-22.3972379424116	87	Z	C	yes
500	-28.518198107583	88	Z	C	yes
500	-26.050964394448	89	Z	C	yes
500	-28.8676652612082	90	Z	C	yes
500	-26.076366308743	91	Z	C	yes
500	-28.5785225506888	92	Z	C	yes
500	-31.6304591950694	93	Z	C	yes
500	-23.9426711502166	94	Z	C	yes
500	-28.7440646263883	95	Z	C	yes
500	-31.6164150888024	96	Z	C	yes
500	-26.5015929185505	97	Z	C	yes
500	-27.938673193637	98	Z	C	yes
500	-26.2415853762328	99	Z	C	yes
500	-18.247468285363	100	Z	C	yes
500	-18.8030408640867	101	Z	C	yes
500	-27.1271771021819	102	Z	C	yes
500	-30.9548135348167	103	Z	C	yes
500	-29.5558615196038	104	Z	C	yes
1000	-27.7331843736463	69	Z	C	yes
1000	-28.369898518075	70	Z	C	yes
1000	-38.0412769855185	71	Z	C	yes
1000	-30.4493892404796	72	Z	C	yes
1000	-27.9809172422876	73	Z	C	yes
1000	-29.4006194252773	74	Z	C	yes
1000	-27.9647566325335	75	Z	C	yes
1000	-37.79360739222	76	Z	C	yes
1000	-30.7650324627893	77	Z	C	yes
1000	-26.300773043278	78	Z	C	yes
1000	-27.1051440095845	79	Z	C	yes
1000	-31.695033509408	80	Z	C	yes
1000	-34.5239359971388	81	Z	C	yes
1000	-24.8421726161485	82	Z	C	yes
1000	-23.4828505986638	83	Z	C	yes
1000	-24.8147642127988	84	Z	C	yes
1000	-38.3042231212249	85	Z	C	yes
1000	-29.8343182102614	86	Z	C	yes
1000	-20.0669706173421	87	Z	C	yes
1000	-28.0277295181872	88	Z	C	yes
1000	-26.2410347812491	89	Z	C	yes
1000	-36.1802732479716	90	Z	C	yes
1000	-31.5616763695719	91	Z	C	yes
1000	-35.9048450070839	92	Z	C	yes
1000	-27.5785141837355	93	Z	C	yes
1000	-30.7350669357893	94	Z	C	yes
1000	-38.2168985351842	95	Z	C	yes
1000	-29.6347467640496	96	Z	C	yes
1000	-31.5783551541886	97	Z	C	yes
1000	-29.4514174636706	98	Z	C	yes
1000	-25.5399067665828	99	Z	C	yes
1000	-27.5854615385471	100	Z	C	yes
1000	-30.318567484885	101	Z	C	yes
1000	-22.6048048800825	102	Z	C	yes
1000	-27.1960234286398	103	Z	C	yes
1000	-28.9797061434005	104	Z	C	yes
2000	-42.7310262068545	69	Z	C	yes
2000	-43.7194558361664	70	Z	C	yes
2000	-43.8646160521886	71	Z	C	yes
2000	-38.9482502806331	72	Z	C	yes
2000	-40.1389591921357	73	Z	C	yes
2000	-45.2519148251748	74	Z	C	yes
2000	-39.1931570858662	75	Z	C	yes
2000	-47.8215247989612	76	Z	C	yes
2000	-43.8447149322518	77	Z	C	yes
2000	-40.1247605763101	78	Z	C	yes
2000	-39.2559964066903	79	Z	C	yes
2000	-42.5325178946996	80	Z	C	yes
2000	-48.9012427686777	81	Z	C	yes
2000	-32.8167555234967	82	Z	C	yes
2000	-45.5785406673896	83	Z	C	yes
2000	-31.0470049254237	84	Z	C	yes
2000	-37.612722930344	85	Z	C	yes
2000	-36.0197290413259	86	Z	C	yes
2000	-33.493981132403	87	Z	C	yes
2000	-44.8645170799522	88	Z	C	yes
2000	-31.815323818558	89	Z	C	yes
2000	-52.6997405853695	90	Z	C	yes
2000	-40.8129763552116	91	Z	C	yes
2000	-45.1320936239842	92	Z	C	yes
2000	-38.246811653986	93	Z	C	yes
2000	-43.5978143818269	94	Z	C	yes
2000	-52.8484914329894	95	Z	C	yes
2000	-41.2517707841125	96	Z	C	yes
2000	-45.1637750264333	97	Z	C	yes
2000	-35.1563347856077	98	Z	C	yes
2000	-38.6090516963489	99	Z	C	yes
2000	-43.8041890066967	100	Z	C	yes
2000	-51.1837834031778	101	Z	C	yes
2000	-37.3695111392983	102	Z	C	yes
2000	-43.7805373944805	103	Z	C	yes
2000	-44.4947823863015	104	Z	C	yes
3000	-51.2491717586051	69	Z	C	yes
3000	-47.7510605945834	70	Z	C	yes
3000	-52.0208157343146	71	Z	C	yes
3000	-45.3464014553259	72	Z	C	yes
3000	-43.663653370363	73	Z	C	yes
3000	-52.7237449244885	74	Z	C	yes
3000	-46.9401272631917	75	Z	C	yes
3000	-56.1083470509425	76	Z	C	yes
3000	-55.2861454608439	77	Z	C	yes
3000	-45.8800761584981	78	Z	C	yes
3000	-50.1688682411023	79	Z	C	yes
3000	-48.6124997606794	80	Z	C	yes
3000	-56.5162208913927	81	Z	C	yes
3000	-42.7744919804167	82	Z	C	yes
3000	-58.1668286085166	83	Z	C	yes
3000	-35.1552887100436	84	Z	C	yes
3000	-51.541298678735	85	Z	C	yes
3000	-38.8984393442536	86	Z	C	yes
3000	-42.5750276221827	87	Z	C	yes
3000	-52.4031014010158	88	Z	C	yes
3000	-39.2155364352739	89	Z	C	yes
3000	-61.4978483950511	90	Z	C	yes
3000	-56.5586110713195	91	Z	C	yes
3000	-49.7358960644837	92	Z	C	yes
3000	-44.6258355562344	93	Z	C	yes
3000	-51.2364640114811	94	Z	C	yes
3000	-65.0224375213047	95	Z	C	yes
3000	-46.520973018763	96	Z	C	yes
3000	-49.3735002547686	97	Z	C	yes
3000	-41.2369585437114	98	Z	C	yes
3000	-49.748338338308	99	Z	C	yes
3000	-63.6952116339959	100	Z	C	yes
3000	-57.429106530535	101	Z	C	yes
3000	-40.0088203023417	102	Z	C	yes
3000	-54.8054190693259	103	Z	C	yes
3000	-50.8083079831093	104	Z	C	yes
4000	-53.4382707377583	69	Z	C	yes
4000	-53.3857878550732	70	Z	C	yes
4000	-70.3508480014929	71	Z	C	yes
4000	-56.0431099644549	72	Z	C	yes
4000	-52.5330428287383	73	Z	C	yes
4000	-58.4582024831034	74	Z	C	yes
4000	-60.1046049472879	75	Z	C	yes
4000	-74.5815110635405	76	Z	C	yes
4000	-60.389677459232	77	Z	C	yes
4000	-50.2955400059654	78	Z	C	yes
4000	-61.0090163658166	79	Z	C	yes
4000	-55.8336045704553	80	Z	C	yes
4000	-67.5845340579864	81	Z	C	yes
4000	-47.9602088156735	82	Z	C	yes
4000	-61.1649683300478	83	Z	C	yes
4000	-50.9259508226141	84	Z	C	yes
4000	-64.0372891570124	85	Z	C	yes
4000	-45.7601754174052	86	Z	C	yes
4000	-50.790378048171	87	Z	C	yes
4000	-61.8753565205156	88	Z	C	yes
4000	-51.3743504171604	89	Z	C	yes
4000	-68.2697681897411	90	Z	C	yes
4000	-62.2067896209602	91	Z	C	yes
4000	-57.4527539477152	92	Z	C	yes
4000	-48.8781794947018	93	Z	C	yes
4000	-55.3629668220587	94	Z	C	yes
4000	-74.1654589402368	95	Z	C	yes
4000	-56.2332247743412	96	Z	C	yes
4000	-51.6331702041017	97	Z	C	yes
4000	-58.0354333392532	98	Z	C	yes
4000	-61.3934041058193	99	Z	C	yes
4000	-63.1774742513754	100	Z	C	yes
4000	-63.0678543224908	101	Z	C	yes
4000	-47.1094797842681	102	Z	C	yes
4000	-63.2114445829488	103	Z	C	yes
4000	-57.147318973878	104	Z	C	yes
6000	-54.5759270572512	69	Z	C	yes
6000	-59.6741233397359	70	Z	C	yes
6000	-61.2493859751313	71	Z	C	yes
6000	-66.2563017460757	72	Z	C	yes
6000	-65.8109523382217	73	Z	C	yes
6000	-63.4873273121367	74	Z	C	yes
6000	-82.8169778374627	75	Z	C	yes
6000	-76.3514508125507	76	Z	C	yes
6000	-59.809026300631	77	Z	C	yes
6000	-59.6032993363498	78	Z	C	yes
6000	-63.1189029863431	79	Z	C	yes
6000	-72.8372381331445	80	Z	C	yes
6000	-82.0142799911896	81	Z	C	yes
6000	-62.4296068190304	82	Z	C	yes
6000	-64.3494641382305	83	Z	C	yes
6000	-57.8355250581401	84	Z	C	yes
6000	-66.7732215920311	85	Z	C	yes
6000	-54.1343203427599	86	Z	C	yes
6000	-71.247979422157	87	Z	C	yes
6000	-57.7319236134569	88	Z	C	yes
6000	-51.2351688602189	89	Z	C	yes
6000	-75.7949672889727	90	Z	C	yes
6000	-52.4026613954906	91	Z	C	yes
6000	-71.1951803094331	92	Z	C	yes
6000	-75.5254512720527	93	Z	C	yes
6000	-56.0944345059252	94	Z	C	yes
6000	-82.6197843196574	95	Z	C	yes
6000	-61.3788264865245	96	Z	C	yes
6000	-55.4795785496453	97	Z	C	yes
6000	-60.9969038738733	98	Z	C	yes
6000	-65.1043935236405	99	Z	C	yes
6000	-67.5322256157415	100	Z	C	yes
6000	-64.5856484101227	101	Z	C	yes
6000	-58.443295632482	102	Z	C	yes
6000	-69.6073295164692	103	Z	C	yes
6000	-67.0385346178704	104	Z	C	yes
8000	-66.3243986095489	69	Z	C	yes
8000	-57.5606721523537	70	Z	C	yes
8000	-58.8009060600677	71	Z	C	yes
8000	-71.2510749492066	72	Z	C	yes
8000	-60.1610528292954	73	Z	C	yes
8000	-72.98703163651	74	Z	C	yes
8000	-62.8446533876639	75	Z	C	yes
8000	-77.6146260303036	76	Z	C	yes
8000	-54.7668747568275	77	Z	C	yes
8000	-61.0569534680184	78	Z	C	yes
8000	-59.4731650545028	79	Z	C	yes
8000	-57.9819987328319	80	Z	C	yes
8000	-77.641067124277	81	Z	C	yes
8000	-69.2771625538908	82	Z	C	yes
8000	-74.769862456421	83	Z	C	yes
8000	-60.1756142276004	84	Z	C	yes
8000	-67.5001662716332	85	Z	C	yes
8000	-73.3389246886423	86	Z	C	yes
8000	-70.2450819111655	87	Z	C	yes
8000	-65.8765761283018	88	Z	C	yes
8000	-56.1379343409529	89	Z	C	yes
8000	-73.1207845373406	90	Z	C	yes
8000	-59.5148158993277	91	Z	C	yes
8000	-68.3390562274799	92	Z	C	yes
8000	-59.9786112593468	93	Z	C	yes
8000	-56.2879540555989	94	Z	C	yes
8000	-84.9885449056995	95	Z	C	yes
8000	-66.88264807407	96	Z	C	yes
8000	-55.3814199390367	97	Z	C	yes
8000	-52.9104317236955	98	Z	C	yes
8000	-71.0200199937436	99	Z	C	yes
8000	-65.8300715864208	100	Z	C	yes
8000	-71.0304479991548	101	Z	C	yes
8000	-57.9039341358715	102	Z	C	yes
8000	-60.1916567714068	103	Z	C	yes
8000	-66.0384967484738	104	Z	C	yes
10000		69	Z	C	yes
10000		70	Z	C	yes
10000		71	Z	C	yes
10000		72	Z	C	yes
10000	-57.1413226782244	73	Z	C	yes
10000	-81.3604215934487	74	Z	C	yes
10000	-61.6496336344967	75	Z	C	yes
10000		76	Z	C	yes
10000	-61.5951896023948	77	Z	C	yes
10000	-69.6981703238249	78	Z	C	yes
10000	-59.3934177136872	79	Z	C	yes
10000	-58.0657137980436	80	Z	C	yes
10000	-80.3815051279137	81	Z	C	yes
10000		82	Z	C	yes
10000		83	Z	C	yes
10000		84	Z	C	yes
10000		85	Z	C	yes
10000		86	Z	C	yes
10000		87	Z	C	yes
10000		88	Z	C	yes
10000		89	Z	C	yes
10000		90	Z	C	yes
10000		91	Z	C	yes
10000		92	Z	C	yes
10000		93	Z	C	yes
10000		94	Z	C	yes
10000		95	Z	C	yes
10000		96	Z	C	yes
10000		97	Z	C	yes
10000		98	Z	C	yes
10000		99	Z	C	yes
10000		100	Z	C	yes
10000		101	Z	C	yes
10000		102	Z	C	yes
10000		103	Z	C	yes
10000		104	Z	C	yes
