# Supplementary material for: Methods and reference data for middle ear transfer functions
Source: Sci Rep. 2022 Oct 14;12:17241. doi: 10.1038/s41598-022-21245-w (PMC9568555; doi:10.1038/s41598-022-21245-w)
Supplement: Supplementary file 2 — Supplementary Information 2. [file 41598_2022_21245_MOESM2_ESM.zip]

Archive with 13 entries (13 files):
- 001_Package_Load.R
- 002_Input_Data_Dresden.R
- 003_Input_Data_Hannover.R
- 004_Input_Data_Zürich_A.R
- 005_Input_Data_Zürich_B.R
- 006_Input_Data_Zürich_C.R
- 007_Input_Data_Shanghai.R
- 008_Input_Data_Colorado.R
- 009_Collected_Input_Files_Environment.RData
- 011_Calculation_Of_Reference_Ranges.R
- 010_Evaluation_of_Data_Set_Differences.R
- Normality_Checkb.R
- Normality_Check.xlsx
