# Supplementary material for: Methods and reference data for middle ear transfer functions
Source: Sci Rep. 2022 Oct 14;12:17241. doi: 10.1038/s41598-022-21245-w (PMC9568555; doi:10.1038/s41598-022-21245-w)
Supplement: Supplementary file 2 — Supplementary Information 2. [file 41598_2022_21245_MOESM2_ESM.zip › 001_Package_Load.R]

# Clear packages
p_unload(all)
detach("package:datasets", unload = TRUE)  
# Clear environment
rm(list = ls()) 
# Clear packages
p_unload(all)  # Remove all add-ons
# Clear console
cat("\014")  # ctrl+L

# ipak function: install and load multiple R packages.
# check to see if packages are installed. Install them if they are not, then load them into the R session.
ipak <- function(pkg){
  new.pkg <- pkg[!(pkg %in% installed.packages()[, "Package"])]
  if (length(new.pkg)) 
    install.packages(new.pkg, dependencies = TRUE)
  sapply(pkg, require, character.only = TRUE)
}
# load alle neccesary packages
packages <- c("ggsci","ggdist","viridis","treemap","EnvStats","devtools","pacman","dplyr","effects","ExPanDaR","ggbeeswarm","ICC","ggeffects","ggplot2","ggridges","ggthemes","ggpubr","glmmTMB","lme4","performance","plotly","r2glmm","rstatix","rsq","sjmisc","sjPlot","tidyverse","tolerance","vioplot","viridis","waffle","patchwork")
ipak(packages)
