# Supplementary material for: Methods and reference data for middle ear transfer functions
Source: Sci Rep. 2022 Oct 14;12:17241. doi: 10.1038/s41598-022-21245-w (PMC9568555; doi:10.1038/s41598-022-21245-w)
Supplement: Supplementary file 2 — Supplementary Information 2. [file 41598_2022_21245_MOESM2_ESM.zip › 008_Input_Data_Colorado.R]

#####
#####
#####
#####
#####

#Import Data of Researchgroup Colorado and Measurement Method D
######################################################################
####CO_A  CO_A   CO_A
# DATA IMPORT #############################################
dat = read.csv("R:/Labor_ERCD/projekte/Messstandards_QM/Dokumentation/Publikationen/2021 METF Paper/Supplemental_Material/Input_Data/exportCO1.csv", header = TRUE, check.names = FALSE,colClasses=c('factor','numeric','integer','factor','factor','factor'))
head(dat)
?read.csv

# attach data
attach(dat)


# Definition of variables t... for the specific 1.75 x IQR outlier criteria for each frequency
# Collection of data sets out... which does not meet the criteria for each frequency
Choice<-na.omit(dat) %>% filter(Frequenz %in% c("125"))   
lowerq = quantile(Choice$METF)[2]
upperq = quantile(Choice$METF)[4]
iqr = upperq - lowerq #Or use IQR(data)
t1u = (iqr * 1.75) + upperq   #threshold 1 upper
t1l = lowerq - (iqr * 1.75)
out125<-Choice %>% filter(METF<t1l | METF>t1u)

Choice<-na.omit(dat) %>% filter(Frequenz %in% c("250"))  
lowerq = quantile(Choice$METF)[2]
upperq = quantile(Choice$METF)[4]
iqr = upperq - lowerq #Or use IQR(data)
t2u = (iqr * 1.75) + upperq
t2l = lowerq - (iqr * 1.75)
out250<-Choice %>% filter(METF<t2l | METF>t2u)

Choice<-na.omit(dat) %>% filter(Frequenz %in% c("500")) 
lowerq = quantile(Choice$METF)[2]
upperq = quantile(Choice$METF)[4]
iqr = upperq - lowerq #Or use IQR(data)
t3u = (iqr * 1.75) + upperq
t3l = lowerq - (iqr * 1.75)
out500<-Choice %>% filter(METF<t3l | METF>t3u)

Choice<-na.omit(dat) %>% filter(Frequenz %in% c("1000")) 
lowerq = quantile(Choice$METF)[2]
upperq = quantile(Choice$METF)[4]
iqr = upperq - lowerq #Or use IQR(data)
t4u = (iqr * 1.75) + upperq
t4l = lowerq - (iqr * 1.75)
out1000<-Choice %>% filter(METF<t4l | METF>t4u)

Choice<-na.omit(dat) %>% filter(Frequenz %in% c("2000"))   
lowerq = quantile(Choice$METF)[2]
upperq = quantile(Choice$METF)[4]
iqr = upperq - lowerq #Or use IQR(data)
t5u = (iqr * 1.75) + upperq
t5l = lowerq - (iqr * 1.75)
out2000<-Choice %>% filter(METF<t5l | METF>t5u)

Choice<-na.omit(dat) %>% filter(Frequenz %in% c("3000"))   
lowerq = quantile(Choice$METF)[2]
upperq = quantile(Choice$METF)[4]
iqr = upperq - lowerq #Or use IQR(data)
t6u = (iqr * 1.75) + upperq
t6l = lowerq - (iqr * 1.75)
out3000<-Choice %>% filter(METF<t6l | METF>t6u)

Choice<-na.omit(dat) %>% filter(Frequenz %in% c("4000"))   
lowerq = quantile(Choice$METF)[2]
upperq = quantile(Choice$METF)[4]
iqr = upperq - lowerq #Or use IQR(data)
t7u = (iqr * 1.75) + upperq
t7l = lowerq - (iqr * 1.75)
out4000<-Choice %>% filter(METF<t7l | METF>t7u)

Choice<-na.omit(dat) %>% filter(Frequenz %in% c("6000"))   
lowerq = quantile(Choice$METF)[2]
upperq = quantile(Choice$METF)[4]
iqr = upperq - lowerq #Or use IQR(data)
t8u = (iqr * 1.75) + upperq
t8l = lowerq - (iqr * 1.75)
out6000<-Choice %>% filter(METF<t8l | METF>t8u)

#Choice<-na.omit(dat) %>% filter(Frequenz %in% c("8000"))   
#lowerq = quantile(Choice$METF)[2]
#upperq = quantile(Choice$METF)[4]
#iqr = upperq - lowerq #Or use IQR(data)
#t9u = (iqr * 1.75) + upperq
#t9l = lowerq - (iqr * 1.75)
#out8000<-Choice %>% filter(METF<t9l | METF>t9u)

#Choice<-na.omit(dat) %>% filter(Frequenz %in% c("10000"))  
#lowerq = quantile(Choice$METF)[2]
#upperq = quantile(Choice$METF)[4]
#iqr = upperq - lowerq #Or use IQR(data)
#t10u = (iqr * 1.75) + upperq
#t10l = lowerq - (iqr * 1.75)
#out10000<-Choice %>% filter(METF<t10l | METF>t10u)

# METFs whose data do not meet the criteria at the peripheral frequencies
# 125 Hz, 250 Hz, 4000 Hz and 6000 Hz get truncated.
# METFs that don't meet the outlier Criteria between 500 Hz and 4 kHz are removed

#Remove METFs that don't meet the outlier criteria between 500 Hz and 4 kHz
in5004000<-anti_join(dat,out500,by="TB")%>%anti_join(out1000,by="TB")%>%anti_join(out2000,by="TB")%>%anti_join(out3000,by="TB")%>%anti_join(out4000,by="TB")

# Truncate Outliers that don't meet the Criteria at 125 Hz or 250 Hz      
in125<-in5004000 %>% filter(Frequenz=="125")%>% anti_join(out125,by="TB") # Outliers don't meet Criteria at 125 Hz -> Remove the 125 Hz value
in250<-in5004000 %>% filter(Frequenz=="250")%>%anti_join(out125,by="TB")%>%anti_join(out250,by="TB") #Outliers don't meet Criteria at 250 Hz -> Remove the 125 Hz and 250 Hz value

#Truncate Outliers that don't meet the Criteria at 8000 Hz or 10000 Hz
in6000<-in5004000%>%filter(Frequenz=="6000")%>% anti_join(out6000,by="TB")

#Connection of the remaining data in a new dataframe
newdat<-rbind(in125,in250,(in5004000 %>% filter(Frequenz=="500"|Frequenz=="1000"|Frequenz=="2000"|Frequenz=="3000"|Frequenz=="4000")),in6000)

factor(dat$TB) # Levels Count = Number of TBs after Outlier Detection
factor(newdat$TB)

#store dataset in researchgroup_specific dataframes
coloradoraw<-dat
coloradopresort<-newdat
