# Supplementary material for: Methods and reference data for middle ear transfer functions
Source: Sci Rep. 2022 Oct 14;12:17241. doi: 10.1038/s41598-022-21245-w (PMC9568555; doi:10.1038/s41598-022-21245-w)
Supplement: Supplementary file 2 — Supplementary Information 2. [file 41598_2022_21245_MOESM2_ESM.zip › 011_Calculation_Of_Reference_Ranges.R]

#Combination of all data sets
studydatraw<-na.omit(rbind(coloradoraw,dresdenraw,hannoverraw,shanghairaw,z�richaraw,z�richbraw,z�richcraw))

attach(studydatraw)
summary(studydatraw)
studydatraw <- studydatraw %>%
  mutate(Frequenz = fct_relevel(Frequenz, levels = "125", "250", "500","1000","2000","3000","4000","6000","8000","10000"))
#attach(studydat)

#Rename Researchgroup Labels to Avoid Duplicate Levels with Measurementmethod
studydatraw<-studydatraw %>% mutate(Researchgroup = recode(Researchgroup,"D"="Dresden")) %>% mutate(Researchgroup = recode(Researchgroup,"F"="Shanghai")) %>% mutate(Researchgroup = recode(Researchgroup,"D"="Dresden")) %>% mutate(Researchgroup = recode(Researchgroup,"H"="Hannover")) %>% mutate(Researchgroup = recode(Researchgroup,"C"="Colorado")) %>% mutate(Researchgroup = recode(Researchgroup,"Z"="Z�rich"))
studydatraw<-studydatraw %>% mutate(Researchgroup=fct_relevel(Researchgroup,levels="Colorado","Dresden","Hannover","Shanghai","Z�rich"))


# Plort Collection of raw metf data
allplot<-ggplot(studydat%>%filter(Frequenz %in% c("125","250","500","1000","2000","3000","4000","6000")),aes(x=as.numeric(as.character(Frequenz)),y=METF,color="green",group=TB),alpha=0.2)+geom_line(size=0.25)+geom_point(size=1)+labs(y="METF dB ref 1 �m/Pa",x="Frequency in Hz") +
  scale_x_continuous(trans='log10',breaks=c(125,250,500,1000,2000,6000))+ylim(-100,-20)+
  scale_y_continuous(breaks=c(-20,-30,-40,-50,-60,-70,-80,-90,-100,-110))+#theme(text = element_text(size = 18))
   facet_wrap(~ Researchgroup, ncol=3)+scale_colour_manual(values=c("black"))+
  theme(legend.title=element_blank(),legend.position="")+
   theme(
    panel.background = element_rect(fill = "white", colour = "black",
                                    size = 0.25, linetype = "solid"),
    panel.grid.major = element_line(size = 0.25, linetype = 'solid',
                                    colour = "grey"), 
   # panel.grid.minor = element_line(size = 0.25, linetype = 'solid',
      #                              colour = "grey")
  )+
  theme(
    strip.background = element_rect(
      color="black", fill="lightgrey", size=0.25, linetype="solid"
    ))
  allplot
  ggsave("allplot_V3.pdf",allplot,width=16,height=24,units="cm")
#ggplotly(allplot) #interactive plot


#Calculation of Reference Ranges
#Application of 1,75xIQR Outlier Criteria on Combined Set of Raw data obtained with measurementmethod A
studydattest <-studydatraw%>%filter(Measurementmethod %in% c("A"))


# Definition of variables t... for the specific 1.75 x IQR outlier criteria for each frequency
# Collection of data sets out... which does not meet the criteria for each frequency
Choice<-na.omit(studydattest) %>% filter(Frequenz %in% c("125"))   
lowerq = quantile(Choice$METF)[2]
upperq = quantile(Choice$METF)[4]
iqr = upperq - lowerq #Or use IQR(data)
t1u = (iqr * 1.75) + upperq   #threshold 1 upper
t1l = lowerq - (iqr * 1.75)
out125<-Choice %>% filter(METF<t1l | METF>t1u)

Choice<-na.omit(studydattest) %>% filter(Frequenz %in% c("250"))  
lowerq = quantile(Choice$METF)[2]
upperq = quantile(Choice$METF)[4]
iqr = upperq - lowerq #Or use IQR(data)
t2u = (iqr * 1.75) + upperq
t2l = lowerq - (iqr * 1.75)
out250<-Choice %>% filter(METF<t2l | METF>t2u)

Choice<-na.omit(studydattest) %>% filter(Frequenz %in% c("500")) 
lowerq = quantile(Choice$METF)[2]
upperq = quantile(Choice$METF)[4]
iqr = upperq - lowerq #Or use IQR(data)
t3u = (iqr * 1.75) + upperq
t3l = lowerq - (iqr * 1.75)
out500<-Choice %>% filter(METF<t3l | METF>t3u)

Choice<-na.omit(studydattest) %>% filter(Frequenz %in% c("1000")) 
lowerq = quantile(Choice$METF)[2]
upperq = quantile(Choice$METF)[4]
iqr = upperq - lowerq #Or use IQR(data)
t4u = (iqr * 1.75) + upperq
t4l = lowerq - (iqr * 1.75)
out1000<-Choice %>% filter(METF<t4l | METF>t4u)

Choice<-na.omit(studydattest) %>% filter(Frequenz %in% c("2000"))   
lowerq = quantile(Choice$METF)[2]
upperq = quantile(Choice$METF)[4]
iqr = upperq - lowerq #Or use IQR(data)
t5u = (iqr * 1.75) + upperq
t5l = lowerq - (iqr * 1.75)
out2000<-Choice %>% filter(METF<t5l | METF>t5u)

Choice<-na.omit(studydattest) %>% filter(Frequenz %in% c("3000"))   
lowerq = quantile(Choice$METF)[2]
upperq = quantile(Choice$METF)[4]
iqr = upperq - lowerq #Or use IQR(data)
t6u = (iqr * 1.75) + upperq
t6l = lowerq - (iqr * 1.75)
out3000<-Choice %>% filter(METF<t6l | METF>t6u)

Choice<-na.omit(studydattest) %>% filter(Frequenz %in% c("4000"))   
lowerq = quantile(Choice$METF)[2]
upperq = quantile(Choice$METF)[4]
iqr = upperq - lowerq #Or use IQR(data)
t7u = (iqr * 1.75) + upperq
t7l = lowerq - (iqr * 1.75)
out4000<-Choice %>% filter(METF<t7l | METF>t7u)

Choice<-na.omit(studydattest) %>% filter(Frequenz %in% c("6000"))   
lowerq = quantile(Choice$METF)[2]
upperq = quantile(Choice$METF)[4]
iqr = upperq - lowerq #Or use IQR(data)
t8u = (iqr * 1.75) + upperq
t8l = lowerq - (iqr * 1.75)
out6000<-Choice %>% filter(METF<t8l | METF>t8u)

#Choice<-na.omit(studydattest) %>% filter(Frequenz %in% c("8000"))   
#lowerq = quantile(Choice$METF)[2]
#upperq = quantile(Choice$METF)[4]
#iqr = upperq - lowerq #Or use IQR(data)
#t9u = (iqr * 1.75) + upperq
#t9l = lowerq - (iqr * 1.75)
#out8000<-Choice %>% filter(METF<t9l | METF>t9u)

#Choice<-na.omit(studydattest) %>% filter(Frequenz %in% c("10000"))  
#lowerq = quantile(Choice$METF)[2]
#upperq = quantile(Choice$METF)[4]
#iqr = upperq - lowerq #Or use IQR(data)
#t10u = (iqr * 1.75) + upperq
#t10l = lowerq - (iqr * 1.75)
#out10000<-Choice %>% filter(METF<t10l | METF>t10u)

# METFs whose data do not meet the criteria at the peripheral frequencies
# 125 Hz, 250 Hz, 4000 Hz and 6000 Hz get truncated.
# METFs that don't meet the outlier Criteria between 500 Hz and 4 kHz are removed

#Remove METFs that don't meet the outlier criteria between 500 Hz and 4 kHz
in5004000<-anti_join(studydattest,out500,by="TB")%>%anti_join(out1000,by="TB")%>%anti_join(out2000,by="TB")%>%anti_join(out3000,by="TB")%>%anti_join(out4000,by="TB")

# Truncate Outliers that don't meet the Criteria at 125 Hz or 250 Hz      
in125<-in5004000 %>% filter(Frequenz=="125")%>% anti_join(out125,by="TB") # Outliers don't meet Criteria at 125 Hz -> Remove the 125 Hz value
in250<-in5004000 %>% filter(Frequenz=="250")%>%anti_join(out125,by="TB")%>%anti_join(out250,by="TB") #Outliers don't meet Criteria at 250 Hz -> Remove the 125 Hz and 250 Hz value

#Truncate Outliers that don't meet the Criteria at 8000 Hz or 10000 Hz
in6000<-in5004000%>%filter(Frequenz=="6000")%>% anti_join(out6000,by="TB")

#Connection of the remaining data in a new dataframe
newdat<-rbind(in125,in250,(in5004000 %>% filter(Frequenz=="500"|Frequenz=="1000"|Frequenz=="2000"|Frequenz=="3000"|Frequenz=="4000")),in6000)

factor(studydattest$TB) # Levels Count = Number of TBs after Outlier Detection
factor(studydattest$METF) 
factor(newdat$TB)
factor(newdat$METF)

#Plot Dataset of all Input Data  for Reference Range Calculation
dat_withlines <- data.frame(Frequenz = c("125", "250", "500","1000","2000","3000","4000","6000"),
                            x0 = c(t1u,t2u,t3u,t4u,t5u,t6u,t7u,t8u))
dat_withlines <- dat_withlines %>%
  mutate(Frequenz = fct_relevel(Frequenz, levels = "10000", "8000", "6000","4000","3000","2000","1000","500","250","125"))
dat_withlines2 <- data.frame(Frequenz = c("125", "250", "500","1000","2000","3000","4000","6000"),
                             x0 = c(t1l,t2l,t3l,t4l,t5l,t6l,t7l,t8l))
dat_withlines2 <- dat_withlines2 %>%
  mutate(Frequenz = fct_relevel(Frequenz, levels = "10000", "8000", "6000","4000","3000","2000","1000","500","250","125"))
studydattest<-studydattest %>% mutate(Frequenz = as.factor(Frequenz))
#re-order the level frequency, standard order would be according the mean value of the corresponding y-parameter
studydattest <- studydattest %>%
  mutate(Frequenz = fct_relevel(as.factor(Frequenz), levels = "10000", "8000", "6000","4000","3000","2000","1000","500","250","125"))
newdat <- newdat %>%
  mutate(Frequenz = fct_relevel(as.factor(Frequenz), levels = "10000", "8000", "6000","4000","3000","2000","1000","500","250","125"))

# Plot Raw Data as density ridge plot with marked IQR 1.75 outlier borders BEFORE Application of Outlier Rule
measurearaw<-ggplot(studydattest %>% filter(Frequenz %in% c("125", "250", "500","1000","2000","3000","4000","6000")),aes(x = METF,y=Frequenz),xlab("test"))+geom_density_ridges(fill="#E7B800",scale=1.4,calc_ecdf=TRUE)+
  #geom_density_ridges(fill="#E7B800",bins=20,scale=10,draw_baseline=TRUE,alpha=0.6)+
  geom_density_ridges(jittered_points=TRUE,alpha=0.6,scale=1.4,aes(point_color=as.factor(TB),group=Frequenz))+
  geom_segment(data = dat_withlines, aes(x = x0, xend = x0, y = as.numeric(Frequenz),
                                         yend = as.numeric(Frequenz)+0.5,color = "red"))+scale_fill_manual(values=col)+#+ scale_color_viridis(discrete=TRUE,option="D")+scale_fill_viridis(discrete=TRUE)+
  geom_segment(data = dat_withlines2, aes(x = x0, xend = x0, y = as.numeric(Frequenz),
                                          yend = as.numeric(Frequenz) + 0.5,color = "red"))+labs(x="METF in dB ref 1 �m/Pa",y="Frequency in Hz")+ theme(legend.position="none")+#theme(text = element_text(size = 16))
  scale_x_continuous(breaks=c(-120,-100,-80,-60,-40,-20,0),limits=c(-120,0))+theme(panel.grid.minor.x = element_line(colour = "lightgrey", size = 0.25))+
  theme(
    panel.background = element_rect(fill = "white", colour = "black",
                                    size = 0.5, linetype = "solid"),
    panel.grid.minor = element_line(size = 0.25, linetype = 'solid',
                                    colour = "grey"),
    panel.grid.major = element_line(size = 0.25, linetype = 'solid',
                                    colour = "grey")
  )+
  theme(
    strip.background = element_rect(
      color="black", fill="lightgrey", size=0.5, linetype="solid"
    ))
measurearaw

# Plot Raw Data as density ridge plot with marked IQR 1.75 outlier borders AFTER Application of Outlier Rule
measureastudy<-newdat
measureastudyplot<-ggplot(measureastudy,aes(x = METF,y=Frequenz),xlab("test"))+geom_density_ridges(fill="#E7B800",scale=1.4,calc_ecdf=TRUE)+
  geom_density_ridges(fill="#E7B800",stat="binline",bins=20,scale=1.4,draw_baseline=TRUE,alpha=0.6)+geom_density_ridges(jittered_points=TRUE,alpha=0.8,scale=1.4,aes(point_color=as.factor(TB),group=Frequenz))+
  geom_segment(data = dat_withlines, aes(x = x0, xend = x0, y = as.numeric(Frequenz),
                                         yend = as.numeric(Frequenz)+0.5,color = "red"))+scale_fill_manual(values=col)+#+ scale_color_viridis(discrete=TRUE,option="D")+scale_fill_viridis(discrete=TRUE)+
  geom_segment(data = dat_withlines2, aes(x = x0, xend = x0, y = as.numeric(Frequenz),
                                          yend = as.numeric(Frequenz) + 0.5,color = "red"))+labs(title="Study Data Measurementmethod A, n=342 ",x="METF in dB ref 1 �m/Pa",y="Frequency in Hz")+xlim(-100,0)+ theme(legend.position="none")
measureastudyplot


studydat<-newdat
########################################
#Calculate Confidence Interval of Mean
############################################
studydat<-studydat%>%filter(Measurementmethod %in% c("A"))

tconfintlow <- function (gamma, x ) {  return (mean( x )+qt((1-gamma)/2 , length ( x ) -1)*sd( x )/sqrt (length ( x ) ) ) }
tconfintup <- function (gamma, x ) { return (mean( x )+qt(1-(1-gamma)/2 , length ( x ) -1)*sd( x )/sqrt (length ( x ) ) )}
x<-na.omit(studydat[which(studydat$Frequenz=="125"),]$METF)
C1<-mean(x)
D1<-tconfintlow(0.95,x)
E1<-tconfintup(0.95,x)
x<-na.omit(studydat[which(studydat$Frequenz=="250"),]$METF)
C2<-mean(x)
D2<-tconfintlow(0.95,x)
E2<-tconfintup(0.95,x)
x<-na.omit(studydat[which(studydat$Frequenz=="500"),]$METF)
C3<-mean(x)
D3<-tconfintlow(0.95,x)
E3<-tconfintup(0.95,x)
x<-na.omit(studydat[which(studydat$Frequenz=="1000"),]$METF)
C4<-mean(x)
D4<-tconfintlow(0.95,x)
E4<-tconfintup(0.95,x)
x<-na.omit(studydat[which(studydat$Frequenz=="2000"),]$METF)
C5<-mean(x)
D5<-tconfintlow(0.95,x)
E5<-tconfintup(0.95,x)
x<-na.omit(studydat[which(studydat$Frequenz=="3000"),]$METF)
C6<-mean(x)
D6<-tconfintlow(0.95,x)
E6<-tconfintup(0.95,x)
x<-na.omit(studydat[which(studydat$Frequenz=="4000"),]$METF)
C7<-mean(x)
D7<-tconfintlow(0.95,x)
E7<-tconfintup(0.95,x)
x<-na.omit(studydat[which(studydat$Frequenz=="6000"),]$METF)
C8<-mean(x)
D8<-tconfintlow(0.95,x)
E8<-tconfintup(0.95,x)
x<-na.omit(studydat[which(studydat$Frequenz=="8000"),]$METF)
C9<-mean(x)
D9<-tconfintlow(0.95,x)
E9<-tconfintup(0.95,x)
x<-na.omit(studydat[which(studydat$Frequenz=="10000"),]$METF)
C10<-mean(x)
D10<-tconfintlow(0.95,x)
E10<-tconfintup(0.95,x)


meanx<-c(C1,C2,C3,C4,C5,C6,C7,C8)
confintlow<-c(D1,D2,D3,D4,D5,D6,D7,D8)
confintup<-c(E1,E2,E3,E4,E5,E6,E7,E8)


#Calculate Tolerance Intervals
tolA1<-normtol.int( studydat[which(studydat$Frequenz=="125"),]$METF,alpha=0.05,P=0.9,side=2)
tolA2<-normtol.int( studydat[which(studydat$Frequenz=="250"),]$METF,alpha=0.05,P=0.9,side=2)
tolA3<-normtol.int( studydat[which(studydat$Frequenz=="500"),]$METF,alpha=0.05,P=0.9,side=2)
tolA4<-normtol.int( studydat[which(studydat$Frequenz=="1000"),]$METF,alpha=0.05,P=0.9,side=2)
tolA5<-normtol.int( studydat[which(studydat$Frequenz=="2000"),]$METF,alpha=0.05,P=0.9,side=2)
tolA6<-normtol.int( studydat[which(studydat$Frequenz=="3000"),]$METF,alpha=0.05,P=0.9,side=2)
tolA7<-normtol.int( studydat[which(studydat$Frequenz=="4000"),]$METF,alpha=0.05,P=0.9,side=2)
tolA8<-normtol.int( studydat[which(studydat$Frequenz=="6000"),]$METF,alpha=0.05,P=0.9,side=2)
#tolA9<-normtol.int( studydat[which(studydat$Frequenz=="8000"),]$METF,alpha=0.05,P=0.9,side=2)
#tolA10<-normtol.int( studydat[which(studydat$Frequenz=="10000"),]$METF,alpha=0.05,P=0.9,side=2)
y90low<-c(tolA1[1,4],tolA2[1,4],tolA3[1,4],tolA4[1,4],tolA5[1,4],tolA6[1,4],tolA7[1,4],tolA8[1,4])
y90upper<-c(tolA1[1,5],tolA2[1,5],tolA3[1,5],tolA4[1,5],tolA5[1,5],tolA6[1,5],tolA7[1,5],tolA8[1,5])

tolB1<-normtol.int( studydat[which(studydat$Frequenz=="125"),]$METF,alpha=0.05,P=0.95,side=2)
tolB2<-normtol.int( studydat[which(studydat$Frequenz=="250"),]$METF,alpha=0.05,P=0.95,side=2)
tolB3<-normtol.int( studydat[which(studydat$Frequenz=="500"),]$METF,alpha=0.05,P=0.95,side=2)
tolB4<-normtol.int( studydat[which(studydat$Frequenz=="1000"),]$METF,alpha=0.05,P=0.95,side=2)
tolB5<-normtol.int( studydat[which(studydat$Frequenz=="2000"),]$METF,alpha=0.05,P=0.95,side=2)
tolB6<-normtol.int( studydat[which(studydat$Frequenz=="3000"),]$METF,alpha=0.05,P=0.95,side=2)
tolB7<-normtol.int( studydat[which(studydat$Frequenz=="4000"),]$METF,alpha=0.05,P=0.95,side=2)
tolB8<-normtol.int( studydat[which(studydat$Frequenz=="6000"),]$METF,alpha=0.05,P=0.95,side=2)
#tolB9<-normtol.int( studydat[which(studydat$Frequenz=="8000"),]$METF,alpha=0.05,P=0.95,side=2)
#tolB10<-normtol.int( studydat[which(studydat$Frequenz=="10000"),]$METF,alpha=0.05,P=0.95,side=2)
y95low<-c(tolB1[1,4],tolB2[1,4],tolB3[1,4],tolB4[1,4],tolB5[1,4],tolB6[1,4],tolB7[1,4],tolB8[1,4])
y95upper<-c(tolB1[1,5],tolB2[1,5],tolB3[1,5],tolB4[1,5],tolB5[1,5],tolB6[1,5],tolB7[1,5],tolB8[1,5])
y95lowmain<-c(tolB3[1,4],tolB4[1,4],tolB5[1,4],tolB6[1,4],tolB7[1,4])
y95uppermain<-c(tolB3[1,5],tolB4[1,5],tolB5[1,5],tolB6[1,5],tolB7[1,5])

tolC1<-normtol.int( studydat[which(studydat$Frequenz=="125"),]$METF,alpha=0.05,P=0.99,side=2)
tolC2<-normtol.int( studydat[which(studydat$Frequenz=="250"),]$METF,alpha=0.05,P=0.99,side=2)
tolC3<-normtol.int( studydat[which(studydat$Frequenz=="500"),]$METF,alpha=0.05,P=0.99,side=2)
tolC4<-normtol.int( studydat[which(studydat$Frequenz=="1000"),]$METF,alpha=0.05,P=0.99,side=2)
tolC5<-normtol.int( studydat[which(studydat$Frequenz=="2000"),]$METF,alpha=0.05,P=0.99,side=2)
tolC6<-normtol.int( studydat[which(studydat$Frequenz=="3000"),]$METF,alpha=0.05,P=0.99,side=2)
tolC7<-normtol.int( studydat[which(studydat$Frequenz=="4000"),]$METF,alpha=0.05,P=0.99,side=2)
tolC8<-normtol.int( studydat[which(studydat$Frequenz=="6000"),]$METF,alpha=0.05,P=0.99,side=2)
#tolC9<-normtol.int( studydat[which(studydat$Frequenz=="8000"),]$METF,alpha=0.05,P=0.99,side=2)
#tolC10<-normtol.int( studydat[which(studydat$Frequenz=="10000"),]$METF,alpha=0.05,P=0.99,side=2)
y99low<-c(tolC1[1,4],tolC2[1,4],tolC3[1,4],tolC4[1,4],tolC5[1,4],tolC6[1,4],tolC7[1,4],tolC8[1,4])
y99upper<-c(tolC1[1,5],tolC2[1,5],tolC3[1,5],tolC4[1,5],tolC5[1,5],tolC6[1,5],tolC7[1,5],tolC8[1,5])


frequency<-c(125, 250, 500,1000,2000,3000,4000,6000)
frequencyshort<-c(500,1000,2000,3000,4000)
ASTMmean<-c(-34.4,-34.4,-32.7,-34,-45,-52.8,-58.8,-66.4)
ASTMlow<-c(-45.9,-42.3,-40.7,-40.1,-50.6,-59.5,-65.1,-74.6)
ASTMhigh<-c(-24.3,-26.5,-24.8,-28,-39.2,-46,-52.4,-58.1)

tolframe<-data.frame(frequency,meanx,confintlow,confintup,y95low,y95upper,ASTMmean,ASTMlow,ASTMhigh,y90low,y90upper,y99low,y99upper)
shortframe<-data.frame(frequencyshort,y95lowmain,y95uppermain)
#tolframe <- tolframe %>%
#  mutate(frequency = fct_relevel(frequency, levels = 125, 250, 500,1000,2000,3000,4000,6000,8000,10000))


tolplot<-ggplot()+
  geom_ribbon(data=tolframe,aes(x=frequency,ymin=y95upper,ymax=y95low),alpha=0.2,fill="#80b1d3") +
  geom_ribbon(data=shortframe,aes(x=frequencyshort,ymin=y95uppermain,ymax=y95lowmain),alpha=0.6,fill="#80b1d3") +
    #geom_ribbon(data=tolframe,aes(x=frequency,ymin=y90upper,ymax=y90low),alpha=0.3,fill="tan1") +
  geom_ribbon(data=tolframe,aes(x=frequency,ymin=confintup,ymax=confintlow),alpha=1,fill="#b3de69") +
  geom_line(data=tolframe,aes(x=frequency,y=confintup),size=0.1)+
  geom_line(data=tolframe,aes(x=frequency,y=confintlow),size=0.1)+
  geom_line(data=tolframe,aes(x=frequency,y=meanx),size=0.5)+
 geom_line(data=tolframe,aes(x=frequency,y=ASTMmean),size=0.5,color="#bc80bd",alpha=1)+
  geom_line(data=tolframe,aes(x=frequency,y=ASTMlow),size=0.5,color="#bc80bd",alpha=1,linetype="dashed")+
  geom_line(data=tolframe,aes(x=frequency,y=ASTMhigh),size=0.5,color="#bc80bd",alpha=1,linetype="dashed")+
 # geom_line(data=tolframe,aes(x=frequency,y=meanalternativesum),size=1,color="purple",alpha=0.5,linetype="dashed")+
  scale_x_continuous(trans='log10',breaks=c(125,250,500,1000,2000,4000,6000),limits=c(125,6000))+
  scale_y_continuous(breaks=c(-20,-30,-40,-50,-60,-70,-80,-90,-100,-110),limits=c(-90,-18))+
  labs(#title="Tolerance Intervals for SFD",
       x="Frequency in Hz",y="METF in dB ref 1 �m/Pa")+
  theme(legend.position=c(0.8,0.2))+
#  geom_segment(aes(x=500,xend=500,y=-46.0,yend=-20.6),size=2,color="lightblue",label_value="test")+
#  geom_segment(aes(x=4000,xend=4000,y=-75.78,yend=-40.21),size=2,color="lightblue")+theme(text = element_text(size = 16))+
theme(
  panel.background = element_rect(fill = "white", colour = "black",
                                  size = 0.5, linetype = "solid"),
  panel.grid.minor = element_line(size = 0.25, linetype = 'solid',
                                  colour = "grey"),
  panel.grid.major = element_line(size = 0.25, linetype = 'solid',
                                  colour = "grey")
)+
  theme(
    strip.background = element_rect(
      color="black", fill="lightgrey", size=0.5, linetype="solid"
    ))
tolplot
ggplotly(tolplot)


tolframevelocity <- tolframe %>% mutate(meanx=20*log10(10^(meanx/20)*(2*3.1415*frequency))) %>%
  mutate(confintlow=20*log10(10^(confintlow/20)*(2*3.1415*frequency))) %>%
  mutate(confintup=20*log10(10^(confintup/20)*(2*3.1415*frequency))) %>%
  mutate(y90low=20*log10(10^(y90low/20)*(2*3.1415*frequency))) %>%
  mutate(y90upper=20*log10(10^(y90upper/20)*(2*3.1415*frequency))) %>%
  mutate(y95upper=20*log10(10^(y95upper/20)*(2*3.1415*frequency))) %>%
  mutate(y95low=20*log10(10^(y95low/20)*(2*3.1415*frequency))) %>%
    mutate(y99upper=20*log10(10^(y99upper/20)*(2*3.1415*frequency))) %>%
  mutate(y99low=20*log10(10^(y99low/20)*(2*3.1415*frequency))) %>%
  mutate(ASTMmean=20*log10(10^(ASTMmean/20)*(2*3.1415*frequency))) %>%
  mutate(ASTMlow=20*log10(10^(ASTMlow/20)*(2*3.1415*frequency))) %>%
  mutate(ASTMhigh=20*log10(10^(ASTMhigh/20)*(2*3.1415*frequency)))

tolframevelocityshort <- shortframe %>% mutate(y95lowmain=20*log10(10^(y95lowmain/20)*(2*3.1415*frequencyshort))) %>%
  mutate(y95uppermain=20*log10(10^(y95uppermain/20)*(2*3.1415*frequencyshort)))


tolplotvelocity<-ggplot()+
  geom_ribbon(data=tolframevelocity,aes(x=frequency,ymin=y95upper,ymax=y95low),alpha=0.2,fill="#80b1d3") +
  geom_ribbon(data=tolframevelocityshort,aes(x=frequencyshort,ymin=y95uppermain,ymax=y95lowmain),alpha=0.6,fill="#80b1d3") +
  #geom_ribbon(data=tolframe,aes(x=frequency,ymin=y90upper,ymax=y90low),alpha=0.3,fill="tan1") +
  geom_ribbon(data=tolframevelocity,aes(x=frequency,ymin=confintup,ymax=confintlow),alpha=1,fill="#b3de69") +
  geom_line(data=tolframevelocity,aes(x=frequency,y=confintup),size=0.1)+
  geom_line(data=tolframevelocity,aes(x=frequency,y=confintlow),size=0.1)+
  geom_line(data=tolframevelocity,aes(x=frequency,y=meanx),size=0.5)+
  geom_line(data=tolframevelocity,aes(x=frequency,y=ASTMmean),size=0.5,color="#bc80bd",alpha=1)+
  geom_line(data=tolframevelocity,aes(x=frequency,y=ASTMlow),size=0.5,color="#bc80bd",alpha=1,linetype="dashed")+
  geom_line(data=tolframevelocity,aes(x=frequency,y=ASTMhigh),size=0.5,color="#bc80bd",alpha=1,linetype="dashed")+
  # geom_line(data=tolframe,aes(x=frequency,y=meanalternativesum),size=1,color="purple",alpha=0.5,linetype="dashed")+
  scale_x_continuous(trans='log10',breaks=c(125,250,500,1000,2000,4000,6000))+
  scale_y_continuous(breaks=c(-20,-10,0,10,20,30,40,50,60),limits=c(-17,55))+
  labs(#title="Tolerance Intervals for SFD",
    x="Frequency in Hz",y="METF in dB ref 1 nm/s/Pa")+
  theme(legend.position=c(0.8,0.2))+
  #  geom_segment(aes(x=500,xend=500,y=-46.0,yend=-20.6),size=2,color="lightblue",label_value="test")+
  #  geom_segment(aes(x=4000,xend=4000,y=-75.78,yend=-40.21),size=2,color="lightblue")+theme(text = element_text(size = 16))+
  theme(
    panel.background = element_rect(fill = "white", colour = "black",
                                    size = 0.5, linetype = "solid"),
    panel.grid.minor = element_line(size = 0.25, linetype = 'solid',
                                    colour = "grey"),
    panel.grid.major = element_line(size = 0.25, linetype = 'solid',
                                    colour = "grey")
  )+
  theme(
    strip.background = element_rect(
      color="black", fill="lightgrey", size=0.5, linetype="solid"
    ))


tolplotvelocity
ggplotly(tolplotvelocity)

tolplot+tolplotvelocity
tolplot/tolplotvelocity
ggplotly(tolplot+tolplotvelocity)
ggsave("tolplot.pdf",tolplot/tolplotvelocity,width=16,height=24,units="cm")
ggsave("allplot.pdf",allplot,width=16,height=24,units="cm")

ggsave("Measurementmethod.pdf",Measurementmethodplot,width=16,height=24,units="cm")
ggsave("Researchgroup.pdf",Researchgroupplot,width=16,height=24,units="cm")
ggsave("Measurearaw.pdf",measurearaw,width=16,height=16,units="cm")


#Calculation of change in mean and standard deviation
studydat %>% group_by(Frequenz) %>% summarise_at(vars(METF), funs(sd(., na.rm=TRUE))) #im freq. bereich von bis ist sd 5 - 8 dB
studydat %>% group_by(Frequenz) %>% summarise_at(vars(METF), funs(mean(., na.rm=TRUE)))

(y95upper-meanx)/20
# Formel f�r Change in Mean formulieren
# Formel f�r Change in SD formulieren
#Diagramm Change in mean und sd for otherwise typical sample distribution if the distribution inhibits one extreme point


library("irr")
icc(studydat, model = "twoway",
    type = "agreement", unit = "single")
warnings()
summarise(fit)       
kfactor90<-c(0)
kfactor95<-c(0)
kfactor99<-c(0)


nvektor<-c(2,3,4,5,6,7,8,9,10,11,12,13,14,15,16,17,18,19,20)
#kfactor90[1]<-K.factor(2,alpha=0.05,P=0.90,side=2)

standardsd<-sd(studydat%>%filter(Measurementmethod %in% c("A"),Frequenz %in% c("1000"))%>% pull(METF))
tolimit90<-normtol.int( studydat[which(studydat$Frequenz=="1000"),]$METF,alpha=0.05,P=0.9,side=2)
tolimit95<-normtol.int( studydat[which(studydat$Frequenz=="1000"),]$METF,alpha=0.05,P=0.95,side=2)
tolimit99<-normtol.int( studydat[which(studydat$Frequenz=="1000"),]$METF,alpha=0.05,P=0.99,side=2)
x<-na.omit(studydat[which(studydat$Frequenz=="1000"),]$METF)
standardmean<-mean(x)

tolimit99[5]


meanchange90<-(tolimit90[1,5]-standardmean)/nvektor
meanchange95<-(tolimit95[1,5]-standardmean)/nvektor
meanchange99<-(tolimit99[1,5]-standardmean)/nvektor


sdchange90<-sqrt(standardsd^2+1/(nvektor-1)*(tolimit90[1,5]-standardmean)^2)-standardsd
#sd umbenennen in ref


sdchange95<-sqrt(standardsd^2+1/(nvektor-1)*(tolimit95[1,5]-standardmean)^2)-standardsd
sdchange99<-sqrt(standardsd^2+1/(nvektor-1)*(tolimit99[1,5]-standardmean)^2)-standardsd

statvaluemean<-c("Mean","Mean","Mean","Mean","Mean","Mean","Mean","Mean","Mean","Mean","Mean","Mean","Mean","Mean","Mean","Mean","Mean","Mean","Mean")
statvaluesd<-c("SD","SD","SD","SD","SD","SD","SD","SD","SD","SD","SD","SD","SD","SD","SD","SD","SD","SD","SD")
Tolintproportion90<-c("90","90","90","90","90","90","90","90","90","90","90","90","90","90","90","90","90","90","90")
Tolintproportion95<-c("95","95","95","95","95","95","95","95","95","95","95","95","95","95","95","95","95","95","95")
Tolintproportion99<-c("99","99","99","99","99","99","99","99","99","99","99","99","99","99","99","99","99","99","99")

change<-meanchange90
Tolintproportion<-Tolintproportion90
statvalue<-statvaluemean
frame1<-data.frame(nvektor,statvalue,Tolintproportion,change)

change<-meanchange95
Tolintproportion<-Tolintproportion95
statvalue<-statvaluemean
frame2<-data.frame(nvektor,statvalue,Tolintproportion,change)

change<-meanchange99
Tolintproportion<-Tolintproportion99
statvalue<-statvaluemean
frame3<-data.frame(nvektor,statvalue,Tolintproportion,change)

change<-sdchange90
Tolintproportion<-Tolintproportion90
statvalue<-statvaluesd
frame4<-data.frame(nvektor,statvalue,Tolintproportion,change)

change<-sdchange95
Tolintproportion<-Tolintproportion95
statvalue<-statvaluesd
frame5<-data.frame(nvektor,statvalue,Tolintproportion,change)

change<-sdchange99
Tolintproportion<-Tolintproportion99
statvalue<-statvaluesd
frame6<-data.frame(nvektor,statvalue,Tolintproportion,change)

changeframe<-rbind(frame1,frame2,frame3,frame4,frame5,frame6)
changeplot<-ggplot(changeframe,aes(x=nvektor,y=change,group=Tolintproportion,color=Tolintproportion),size=0.25)+geom_point()+geom_line()+
  facet_grid(. ~ statvalue)+scale_y_continuous(breaks=c(0,1,2,3,4,6,8),limits=c(0,8))+theme(legend.position="none")+
  scale_colour_manual(values = c("#8dd3c7","#fb8072","#bebada"))+
  theme(
    panel.background = element_rect(fill = "white", colour = "black",
                                    size = 0.5, linetype = "solid"),
    panel.grid.minor = element_line(size = 0.25, linetype = 'solid',
                                    colour = "grey"),
    panel.grid.major = element_line(size = 0.25, linetype = 'solid',
                                    colour = "grey")
  )+
  theme(
    strip.background = element_rect(
      color="black", fill="lightgrey", size=0.5, linetype="solid"
    ))  +labs(y="Change in dB",x="Samplesize n")
changeplot
ggsave("ChangeStatistics.pdf",changeplot,width=16,height=16,units="cm")
