# Supplementary material for: Methods and reference data for middle ear transfer functions
Source: Sci Rep. 2022 Oct 14;12:17241. doi: 10.1038/s41598-022-21245-w (PMC9568555; doi:10.1038/s41598-022-21245-w)
Supplement: Supplementary file 2 — Supplementary Information 2. [file 41598_2022_21245_MOESM2_ESM.zip › 010_Evaluation_of_Data_Set_Differences.R]

#Combination of all data sets
studydat<-na.omit(rbind(coloradopresort,dresdenpresort,shanghaipresort,hannoverpresort,zürichapresort,zürichbpresort,zürichcpresort)) #Combination of Datasets from Datasets where the Outlier-Algorithm is applied on each separate Researchgroup grouped and Measurement subgrouped dataset 
attach(studydat)
summary(studydat)
studydat <- studydat %>%
  mutate(Frequenz = fct_relevel(Frequenz, levels = "125", "250", "500","1000","2000","3000","4000","6000","8000","10000"))

#Rename Researchgroup Labels to Avoid Duplicate Levels with Measurementmethod
studydat<-studydat %>% mutate(Researchgroup = recode(Researchgroup,"D"="Dresden")) %>% mutate(Researchgroup = recode(Researchgroup,"F"="Shanghai")) %>% mutate(Researchgroup = recode(Researchgroup,"D"="Dresden")) %>% mutate(Researchgroup = recode(Researchgroup,"H"="Hannover")) %>% mutate(Researchgroup = recode(Researchgroup,"C"="Colorado")) %>% mutate(Researchgroup = recode(Researchgroup,"Z"="Zürich"))
studydat<-studydat %>% mutate(Researchgroup=fct_relevel(Researchgroup,levels="Colorado","Dresden","Hannover","Shanghai","Zürich"))


#Plot all Presort Data
allplot<-ggplot(studydat%>%filter(Frequenz %in% c("125","250","500","1000","2000","3000","4000","6000")),aes(x=as.numeric(as.character(Frequenz)),y=METF,colour=Researchgroup,group=TB),alpha=0.2)+geom_line()+geom_point()+labs(title="Collection of Presort METF-Data",y="METF dB ref 1 µm/Pa",x="Frequency in Hz") +
  scale_x_continuous(trans='log10',breaks=c(125,250,500,1000,2000,4000,6000))+ylim(-100,-20)+
  scale_y_continuous(breaks=c(-20,-30,-40,-50,-60,-70,-80,-90,-100,-110))+
  theme(text = element_text(size = 18))
allplot
#ggplotly(allplot) #interactive plot


#Simple Histogram-Comparison of Distribution Lognormal vs. non-Lognormal 
# Plot lognormalized data
studydat %>% mutate(Frequenz = fct_relevel(Frequenz, levels = "125", "250", "500","1000","2000","3000","4000","6000"))%>% 
  ggplot(aes(x=METF))+geom_histogram()+facet_wrap(Frequenz)
#Plot linear scaled data
studydatvar  %>% ggplot(aes(x=newvar))+geom_histogram(bins=50)+facet_wrap(Frequenz)


#Analyze Data with ExPanDaR
#ExPanD_config<-readRDS("Y:/implantierbares_Mikrofon/Messstandards_QM_encrypted/Experimente_Studien/ExPanD_config.RDS")
#ExPanD(df=studydat)


#####
#####
#####
#####


################ Comparison of Researchgroups
stat.test <- na.omit(studydat) %>% filter(Researchgroup %in% c("Dresden","Hannover","Shanghai","Zürich"))%>% filter(Measurementmethod %in% c("A"))%>%
  group_by(Frequenz) %>%
  t_test(
    METF ~ Researchgroup, paired = FALSE,# var.equal=FALSE, # var.equal=False (default) leads to Welsh T-test
    p.adjust.method = "holm", detailed=TRUE
  ) #%>%


view(stat.test)  # Summarize Welsh T-Test statistic
write.table(stat.test,"TTestResearchgroup",sep=";",dec=".",row.names=TRUE,col.names=TRUE)
#####


#Plot Boxplot with T-Test Results
#bxp<-ggboxplot(studydat %>% filter(Frequenz %in% c(125, 250, 500,1000,2000,3000,4000,6000))%>%
bxp<-ggboxplot(studydat %>%rename(Frequency=Frequenz) %>%
                 filter(Measurementmethod %in% c("A")),x="Researchgroup",y="METF",fill="Researchgroup",facet.by="Frequency",short.panel.labs = FALSE,   ncol=4,outlier.shape=NA,size=0.25)
bxp
stat.test <- stat.test %>%
  add_xy_position(x = "Researchgroup", dodge = 0.8)
Researchgroupplot<-bxp+theme(panel.grid.major.y = element_line(colour = "lightgrey", size = 0.25)) +theme(panel.grid.minor.y = element_line(colour = "lightgrey", size = 0.25))+
  scale_y_continuous(breaks=seq(-100,-20,by=10),minor_breaks=seq(-100,-20,5),limits=c(-100,-20))+#+ylim(-100,-20)
  labs(y="METF in dB ref. 1 µm/Pa",x=element_blank())+#+geom_jitter2()
 # geom_point(size=0.5,alpha=0.15)+geom_violin(aes(colour=Researchgroup),alpha=0.2)
#+geom_violindot(fill_dots = "white")+scale_fill_material_d()
  theme(
    panel.background = element_rect(fill = "white", colour = "black",
                                    size = 0.25, linetype = "solid"),
    panel.grid.minor = element_line(size = 0.25, linetype = 'solid',
                                    colour = "grey")
  )+
  theme(
    strip.background = element_rect(
      color="black", fill="lightgrey", size=0.25, linetype="solid"
    )) +
scale_fill_manual(values = c("#8dd3c7","#ffffb3", "#bebada", "#fb8072"))
Researchgroupplot
ggsave("Researchgroup.pdf",Researchgroupplot,width=16,height=24,units="cm")  
#####


################ Comparison of Measurementmethod
stat.test <- na.omit(studydat) %>% filter(Researchgroup %in% c("Colorado","Zürich"))%>%filter(Frequenz %in% c(125, 250, 500,1000,2000,3000,4000,6000))%>%
  group_by(Frequenz) %>%
  t_test(
    METF ~ Measurementmethod, paired = FALSE, 
    p.adjust.method = "none", detailed=TRUE
    
  ) #%>%

view(stat.test) # Summarize Welsh T-Test statistic

write.table(stat.test,"TTestMeasurementmethod",sep=";",dec=".",row.names=TRUE,col.names=TRUE)

#####
#####


#Relevel Order of Measurementmethod for order A,B,C,D for Boxplot
  
 studydat <-studydat %>% mutate(Measurementmethod=fct_relevel(Measurementmethod,levels="A","B","C","D"))
  
  
#Plot Boxplot with T-Test Results
bxp<-ggboxplot(studydat%>%rename(Frequency=Frequenz)%>%filter(Frequency %in% c(125, 250, 500,1000,2000,3000,4000,6000)),x="Measurementmethod",y="METF",fill="Measurementmethod",facet.by="Frequency",short.panel.labs = FALSE,ncol=4,outlier.shape=NA,size=0.25)
bxp
stat.test <- stat.test %>%
  add_xy_position(x = "Measurementmethod", dodge = 0.8)
Measurementmethodplot<-bxp + 
 # stat_pvalue_manual(
 #   stat.test, label = "{p}", tip.length = 0.01,
 #   hide.ns = TRUE
#  ) +
  theme(panel.grid.major.y = element_line(colour = "lightgrey", size = 0.25)) +theme(panel.grid.minor.y = element_line(colour = "lightgrey", size = 0.25))+
  scale_y_continuous(breaks=seq(-100,-20,by=10),minor_breaks=seq(-100,-20,5),limits=c(-100,-20))+#+ylim(-100,-20)
  labs(y="METF in dB ref. 1 µm/Pa",x=element_blank())+
  theme(
    panel.background = element_rect(fill = "white", colour = "black",
                                    size = 0.5, linetype = "solid"),
    panel.grid.minor = element_line(size = 0.25, linetype = 'solid',
                                    colour = "grey")
  )+
  theme(
    strip.background = element_rect(
      color="black", fill="lightgrey", size=0.5, linetype="solid"
    ))+
  #  scale_y_continuous(expand = expansion(mult = c(0.01, 0.1)))
  scale_fill_manual(values = c("#80b1d3","#fdb462","#b3de69", "#fccde5"))
Measurementmethodplot
ggsave("Measurementmethod.pdf",Measurementmethodplot,width=16,height=24,units="cm")
#####
#####
#####
#####
#####
#########   Comparison of variance between Measurement Methods from Zürich_A, Zürich_B , Zürich_C and Colorado_D

sdza<-c(1)
sdza[1]<-sd(studydat%>%filter(Researchgroup %in% c("Zürich"),Measurementmethod %in% c("A"),Frequenz %in% c("125"))%>% pull(METF))
sdza[2]<-sd(studydat%>%filter(Researchgroup %in% c("Zürich"),Measurementmethod %in% c("A"),Frequenz %in% c("250"))%>% pull(METF))
sdza[3]<-sd(studydat%>%filter(Researchgroup %in% c("Zürich"),Measurementmethod %in% c("A"),Frequenz %in% c("500"))%>% pull(METF))
sdza[4]<-sd(studydat%>%filter(Researchgroup %in% c("Zürich"),Measurementmethod %in% c("A"),Frequenz %in% c("1000"))%>% pull(METF))
sdza[5]<-sd(studydat%>%filter(Researchgroup %in% c("Zürich"),Measurementmethod %in% c("A"),Frequenz %in% c("2000"))%>% pull(METF))
sdza[6]<-sd(studydat%>%filter(Researchgroup %in% c("Zürich"),Measurementmethod %in% c("A"),Frequenz %in% c("3000"))%>% pull(METF))
sdza[7]<-sd(studydat%>%filter(Researchgroup %in% c("Zürich"),Measurementmethod %in% c("A"),Frequenz %in% c("4000"))%>% pull(METF))
sdza[8]<-sd(studydat%>%filter(Researchgroup %in% c("Zürich"),Measurementmethod %in% c("A"),Frequenz %in% c("6000"))%>% pull(METF))
sdza[10]
mean(sdza)


sdzb<-c(1)
sdzb[1]<-sd(studydat%>%filter(Researchgroup %in% c("Zürich"),Measurementmethod %in% c("B"),Frequenz %in% c("125"))%>% pull(METF))
sdzb[2]<-sd(studydat%>%filter(Researchgroup %in% c("Zürich"),Measurementmethod %in% c("B"),Frequenz %in% c("250"))%>% pull(METF))
sdzb[3]<-sd(studydat%>%filter(Researchgroup %in% c("Zürich"),Measurementmethod %in% c("B"),Frequenz %in% c("500"))%>% pull(METF))
sdzb[4]<-sd(studydat%>%filter(Researchgroup %in% c("Zürich"),Measurementmethod %in% c("B"),Frequenz %in% c("1000"))%>% pull(METF))
sdzb[5]<-sd(studydat%>%filter(Researchgroup %in% c("Zürich"),Measurementmethod %in% c("B"),Frequenz %in% c("2000"))%>% pull(METF))
sdzb[6]<-sd(studydat%>%filter(Researchgroup %in% c("Zürich"),Measurementmethod %in% c("B"),Frequenz %in% c("3000"))%>% pull(METF))
sdzb[7]<-sd(studydat%>%filter(Researchgroup %in% c("Zürich"),Measurementmethod %in% c("B"),Frequenz %in% c("4000"))%>% pull(METF))
sdzb[8]<-sd(studydat%>%filter(Researchgroup %in% c("Zürich"),Measurementmethod %in% c("B"),Frequenz %in% c("6000"))%>% pull(METF))
mean(sdzb[3:8])


sdzc<-c(1)
sdzc[1]<-sd(studydat%>%filter(Researchgroup %in% c("Zürich"),Measurementmethod %in% c("C"),Frequenz %in% c("125"))%>% pull(METF))
sdzc[2]<-sd(studydat%>%filter(Researchgroup %in% c("Zürich"),Measurementmethod %in% c("C"),Frequenz %in% c("250"))%>% pull(METF))
sdzc[3]<-sd(studydat%>%filter(Researchgroup %in% c("Zürich"),Measurementmethod %in% c("C"),Frequenz %in% c("500"))%>% pull(METF))
sdzc[4]<-sd(studydat%>%filter(Researchgroup %in% c("Zürich"),Measurementmethod %in% c("C"),Frequenz %in% c("1000"))%>% pull(METF))
sdzc[5]<-sd(studydat%>%filter(Researchgroup %in% c("Zürich"),Measurementmethod %in% c("C"),Frequenz %in% c("2000"))%>% pull(METF))
sdzc[6]<-sd(studydat%>%filter(Researchgroup %in% c("Zürich"),Measurementmethod %in% c("C"),Frequenz %in% c("3000"))%>% pull(METF))
sdzc[7]<-sd(studydat%>%filter(Researchgroup %in% c("Zürich"),Measurementmethod %in% c("C"),Frequenz %in% c("4000"))%>% pull(METF))
sdzc[8]<-sd(studydat%>%filter(Researchgroup %in% c("Zürich"),Measurementmethod %in% c("C"),Frequenz %in% c("6000"))%>% pull(METF))
mean(sdzc[3:8])

sdcd<-c(1)
sdcd[1]<-sd(studydat%>%filter(Researchgroup %in% c("Colorado"),Measurementmethod %in% c("D"),Frequenz %in% c("125"))%>% pull(METF))
sdcd[2]<-sd(studydat%>%filter(Researchgroup %in% c("Colorado"),Measurementmethod %in% c("D"),Frequenz %in% c("250"))%>% pull(METF))
sdcd[3]<-sd(studydat%>%filter(Researchgroup %in% c("Colorado"),Measurementmethod %in% c("D"),Frequenz %in% c("500"))%>% pull(METF))
sdcd[4]<-sd(studydat%>%filter(Researchgroup %in% c("Colorado"),Measurementmethod %in% c("D"),Frequenz %in% c("1000"))%>% pull(METF))
sdcd[5]<-sd(studydat%>%filter(Researchgroup %in% c("Colorado"),Measurementmethod %in% c("D"),Frequenz %in% c("2000"))%>% pull(METF))
sdcd[6]<-sd(studydat%>%filter(Researchgroup %in% c("Colorado"),Measurementmethod %in% c("D"),Frequenz %in% c("3000"))%>% pull(METF))
sdcd[7]<-sd(studydat%>%filter(Researchgroup %in% c("Colorado"),Measurementmethod %in% c("D"),Frequenz %in% c("4000"))%>% pull(METF))
sdcd[8]<-sd(studydat%>%filter(Researchgroup %in% c("Colorado"),Measurementmethod %in% c("D"),Frequenz %in% c("6000"))%>% pull(METF))
mean(sdcd[3:8])


frequency<-c(125, 250, 500,1000,2000,3000,4000,6000)

stdframe<-data.frame(frequency,sdza,sdzb,sdzc,sdcd)
colnames(stdframe)<-c("frequency","A","B","C","D")

stdplot<-ggplot(stdframe,aes(x=frequency))+geom_line(aes(x=frequency,y=A,color="green"))+geom_line(aes(x=frequency,y=B,color="grey"))+geom_line(aes(x=frequency,y=C,color="red"))+geom_line(aes(x=frequency,y=D,color="blue"))+
  scale_color_manual(labels = c("A", "B","C","D"), values = c("blue", "red","green","yellow"))+labs(color='Measurementmethod')+
  scale_x_continuous(trans='log10',breaks=c(125,250,500,1000,2000,4000,6000))+ylab("METF standard deviation in dB")+xlab("Frequency in Hz")
stdplot


###########  Linear Mixed Model ################  

studydat<-studydat %>% mutate(Frequenz=as.numeric(as.character(Frequenz)))

#Fit of Model and Sub-Models
fit<-lmer(METF~poly(Frequenz,3)+(1|TB)+(1|Researchgroup)+(1|Measurementmethod),data=na.omit(studydat))

#Variation of Frequency Polynom
sjp.poly(fit,"Frequenz",3)+ scale_x_continuous(trans='log10',breaks=c(125,250,500,1000,2000,4000,6000,10000))

#Calculation of Conditional and Marginal R2
r2_nakagawa(fit,by_group=FALSE,tolerance=1e-1)

summary(fit)


#plot_models(fit,fit2)
tab_model(fit,show.ngroups=TRUE)

tab_model(fit)
plot_model(fit,show.values=TRUE,value.offset=0.3,bpe="mean",bpe.style="dot")
#Model Summary
summary(fit)


#Study Sample Size Composition
Groupname<-c("Hannover Method A","Dresden Method A", "Colorado Method D", "Zürich Method A","Zürich Method B","Zürich Method C","Shanghai Method A")
indexgroup<-c(1,1,1,2,2,2,1)
methodgroup<-c(1,1,2,1,3,4,1)
Groupvalue<-c(268,82,18,42,23,36,9)
treeplot<-data.frame(Groupname,indexgroup,Groupvalue,methodgroup)
treemap(treeplot,index=c("Groupname"),vSize="Groupvalue",
        type="manual",
        title="Study sample size composition",
        palette="Accent",
        vColor=c("methodgroup"),
        fontsize.labels=15,
       align.labels=c("left","top"),
        fontcolor.labels="white",
