# Supplementary material for: Methods and reference data for middle ear transfer functions
Source: Sci Rep. 2022 Oct 14;12:17241. doi: 10.1038/s41598-022-21245-w (PMC9568555; doi:10.1038/s41598-022-21245-w)
Supplement: Supplementary file 2 — Supplementary Information 2. [file 41598_2022_21245_MOESM2_ESM.zip › Normality_Checkb.R]

# Check for Normality, All Data with Measurementmethod A
subset<-studydat%>% filter(Frequenz %in% c("125"),Measurementmethod %in% c("A"))
kurtosis(subset$METF)
skewness(subset$METF)
qqnorm(subset$METF)
qqline(subset$METF)
subset<-studydat%>% filter(Frequenz %in% c("250"),Measurementmethod %in% c("A"))
kurtosis(subset$METF)
skewness(subset$METF)
qqnorm(subset$METF)
qqline(subset$METF)
subset<-studydat%>% filter(Frequenz %in% c("500"),Measurementmethod %in% c("A"))
kurtosis(subset$METF)
skewness(subset$METF)
qqnorm(subset$METF)
qqline(subset$METF)
subset<-studydat%>% filter(Frequenz %in% c("1000"),Measurementmethod %in% c("A"))
kurtosis(subset$METF)
skewness(subset$METF)
qqnorm(subset$METF)
qqline(subset$METF)
subset<-studydat%>% filter(Frequenz %in% c("2000"),Measurementmethod %in% c("A"))
kurtosis(subset$METF)
skewness(subset$METF)
qqnorm(subset$METF)
qqline(subset$METF)
subset<-studydat%>% filter(Frequenz %in% c("3000"),Measurementmethod %in% c("A"))
kurtosis(subset$METF)
skewness(subset$METF)
qqnorm(subset$METF)
qqline(subset$METF)
subset<-studydat%>% filter(Frequenz %in% c("4000"),Measurementmethod %in% c("A"))
kurtosis(subset$METF)
skewness(subset$METF)
subset<-studydat%>% filter(Frequenz %in% c("6000"),Measurementmethod %in% c("A"))
kurtosis(subset$METF)
skewness(subset$METF)
qqnorm(subset$METF)
qqline(subset$METF)


# Prüfung Normalität Researchgroupvergleich
#Colorado D
subset<-studydat%>% filter(Frequenz %in% c("125"),Measurementmethod %in% c("D"),Researchgroup %in% c("Colorado"))
kurtosis(subset$METF)
skewness(subset$METF)
qqnorm(subset$METF)
qqline(subset$METF)
subset<-studydat%>% filter(Frequenz %in% c("250"),Measurementmethod %in% c("D"),Researchgroup %in% c("Colorado"))
kurtosis(subset$METF)
skewness(subset$METF)
qqnorm(subset$METF)
qqline(subset$METF)
subset<-studydat%>% filter(Frequenz %in% c("500"),Measurementmethod %in% c("D"),Researchgroup %in% c("Colorado"))
kurtosis(subset$METF)
skewness(subset$METF)
qqnorm(subset$METF)
qqline(subset$METF)
subset<-studydat%>% filter(Frequenz %in% c("1000"),Measurementmethod %in% c("D"),Researchgroup %in% c("Colorado"))
kurtosis(subset$METF)
skewness(subset$METF)
qqnorm(subset$METF)
qqline(subset$METF)
subset<-studydat%>% filter(Frequenz %in% c("2000"),Measurementmethod %in% c("D"),Researchgroup %in% c("Colorado"))
kurtosis(subset$METF)
skewness(subset$METF)
qqnorm(subset$METF)
qqline(subset$METF)
subset<-studydat%>% filter(Frequenz %in% c("3000"),Measurementmethod %in% c("D"),Researchgroup %in% c("Colorado"))
kurtosis(subset$METF)
skewness(subset$METF)
qqnorm(subset$METF)
qqline(subset$METF)
subset<-studydat%>% filter(Frequenz %in% c("4000"),Measurementmethod %in% c("D"),Researchgroup %in% c("Colorado"))
kurtosis(subset$METF)
skewness(subset$METF)
qqnorm(subset$METF)
qqline(subset$METF)
subset<-studydat%>% filter(Frequenz %in% c("6000"),Measurementmethod %in% c("D"),Researchgroup %in% c("Colorado"))
kurtosis(subset$METF)
skewness(subset$METF)
qqnorm(subset$METF)
qqline(subset$METF)

#Dresden A
subset<-studydat%>% filter(Frequenz %in% c("125"),Measurementmethod %in% c("A"),Researchgroup %in% c("Dresden"))
kurtosis(subset$METF)
skewness(subset$METF)
qqnorm(subset$METF)
qqline(subset$METF)
subset<-studydat%>% filter(Frequenz %in% c("250"),Measurementmethod %in% c("A"),Researchgroup %in% c("Dresden"))
kurtosis(subset$METF)
skewness(subset$METF)
qqnorm(subset$METF)
qqline(subset$METF)
subset<-studydat%>% filter(Frequenz %in% c("500"),Measurementmethod %in% c("A"),Researchgroup %in% c("Dresden"))
kurtosis(subset$METF)
skewness(subset$METF)
qqnorm(subset$METF)
qqline(subset$METF)
subset<-studydat%>% filter(Frequenz %in% c("1000"),Measurementmethod %in% c("A"),Researchgroup %in% c("Dresden"))
kurtosis(subset$METF)
skewness(subset$METF)
qqnorm(subset$METF)
qqline(subset$METF)
subset<-studydat%>% filter(Frequenz %in% c("2000"),Measurementmethod %in% c("A"),Researchgroup %in% c("Dresden"))
kurtosis(subset$METF)
skewness(subset$METF)
qqnorm(subset$METF)
qqline(subset$METF)
subset<-studydat%>% filter(Frequenz %in% c("3000"),Measurementmethod %in% c("A"),Researchgroup %in% c("Dresden"))
kurtosis(subset$METF)
skewness(subset$METF)
qqnorm(subset$METF)
qqline(subset$METF)
subset<-studydat%>% filter(Frequenz %in% c("4000"),Measurementmethod %in% c("A"),Researchgroup %in% c("Dresden"))
kurtosis(subset$METF)
skewness(subset$METF)
qqnorm(subset$METF)
qqline(subset$METF)
subset<-studydat%>% filter(Frequenz %in% c("6000"),Measurementmethod %in% c("A"),Researchgroup %in% c("Dresden"))
kurtosis(subset$METF)
skewness(subset$METF)
qqnorm(subset$METF)
qqline(subset$METF)

#Hannover A
subset<-studydat%>% filter(Frequenz %in% c("125"),Measurementmethod %in% c("A"),Researchgroup %in% c("Hannover"))
kurtosis(subset$METF)
skewness(subset$METF)
qqnorm(subset$METF)
qqline(subset$METF)
subset<-studydat%>% filter(Frequenz %in% c("250"),Measurementmethod %in% c("A"),Researchgroup %in% c("Hannover"))
kurtosis(subset$METF)
skewness(subset$METF)
qqnorm(subset$METF)
qqline(subset$METF)
subset<-studydat%>% filter(Frequenz %in% c("500"),Measurementmethod %in% c("A"),Researchgroup %in% c("Hannover"))
kurtosis(subset$METF)
skewness(subset$METF)
qqnorm(subset$METF)
qqline(subset$METF)
subset<-studydat%>% filter(Frequenz %in% c("1000"),Measurementmethod %in% c("A"),Researchgroup %in% c("Hannover"))
kurtosis(subset$METF)
skewness(subset$METF)
qqnorm(subset$METF)
qqline(subset$METF)
subset<-studydat%>% filter(Frequenz %in% c("2000"),Measurementmethod %in% c("A"),Researchgroup %in% c("Hannover"))
kurtosis(subset$METF)
skewness(subset$METF)
qqnorm(subset$METF)
qqline(subset$METF)
subset<-studydat%>% filter(Frequenz %in% c("3000"),Measurementmethod %in% c("A"),Researchgroup %in% c("Hannover"))
kurtosis(subset$METF)
skewness(subset$METF)
qqnorm(subset$METF)
qqline(subset$METF)
subset<-studydat%>% filter(Frequenz %in% c("4000"),Measurementmethod %in% c("A"),Researchgroup %in% c("Hannover"))
kurtosis(subset$METF)
skewness(subset$METF)
qqnorm(subset$METF)
qqline(subset$METF)
subset<-studydat%>% filter(Frequenz %in% c("6000"),Measurementmethod %in% c("A"),Researchgroup %in% c("Hannover"))
kurtosis(subset$METF)
skewness(subset$METF)
qqnorm(subset$METF)
qqline(subset$METF)

#Shanghai A
subset<-studydat%>% filter(Frequenz %in% c("125"),Measurementmethod %in% c("A"),Researchgroup %in% c("Shanghai"))
kurtosis(subset$METF)
skewness(subset$METF)
qqnorm(subset$METF)
qqline(subset$METF)
subset<-studydat%>% filter(Frequenz %in% c("250"),Measurementmethod %in% c("A"),Researchgroup %in% c("Shanghai"))
kurtosis(subset$METF)
skewness(subset$METF)
qqnorm(subset$METF)
qqline(subset$METF)
subset<-studydat%>% filter(Frequenz %in% c("500"),Measurementmethod %in% c("A"),Researchgroup %in% c("Shanghai"))
kurtosis(subset$METF)
skewness(subset$METF)
qqnorm(subset$METF)
qqline(subset$METF)
subset<-studydat%>% filter(Frequenz %in% c("1000"),Measurementmethod %in% c("A"),Researchgroup %in% c("Shanghai"))
kurtosis(subset$METF)
skewness(subset$METF)
qqnorm(subset$METF)
qqline(subset$METF)
subset<-studydat%>% filter(Frequenz %in% c("2000"),Measurementmethod %in% c("A"),Researchgroup %in% c("Shanghai"))
kurtosis(subset$METF)
skewness(subset$METF)
qqnorm(subset$METF)
qqline(subset$METF)
subset<-studydat%>% filter(Frequenz %in% c("3000"),Measurementmethod %in% c("A"),Researchgroup %in% c("Shanghai"))
kurtosis(subset$METF)
skewness(subset$METF)
qqnorm(subset$METF)
qqline(subset$METF)
subset<-studydat%>% filter(Frequenz %in% c("4000"),Measurementmethod %in% c("A"),Researchgroup %in% c("Shanghai"))
kurtosis(subset$METF)
skewness(subset$METF)
qqnorm(subset$METF)
qqline(subset$METF)
subset<-studydat%>% filter(Frequenz %in% c("6000"),Measurementmethod %in% c("A"),Researchgroup %in% c("Shanghai"))
kurtosis(subset$METF)
skewness(subset$METF)
qqnorm(subset$METF)
qqline(subset$METF)

#Zürich A
subset<-studydat%>% filter(Frequenz %in% c("125"),Measurementmethod %in% c("A"),Researchgroup %in% c("Zürich"))
kurtosis(subset$METF)
skewness(subset$METF)
qqnorm(subset$METF)
qqline(subset$METF)
subset<-studydat%>% filter(Frequenz %in% c("250"),Measurementmethod %in% c("A"),Researchgroup %in% c("Zürich"))
kurtosis(subset$METF)
skewness(subset$METF)
qqnorm(subset$METF)
qqline(subset$METF)
subset<-studydat%>% filter(Frequenz %in% c("500"),Measurementmethod %in% c("A"),Researchgroup %in% c("Zürich"))
kurtosis(subset$METF)
skewness(subset$METF)
qqnorm(subset$METF)
qqline(subset$METF)
subset<-studydat%>% filter(Frequenz %in% c("1000"),Measurementmethod %in% c("A"),Researchgroup %in% c("Zürich"))
kurtosis(subset$METF)
skewness(subset$METF)
qqnorm(subset$METF)
qqline(subset$METF)
subset<-studydat%>% filter(Frequenz %in% c("2000"),Measurementmethod %in% c("A"),Researchgroup %in% c("Zürich"))
kurtosis(subset$METF)
skewness(subset$METF)
qqnorm(subset$METF)
qqline(subset$METF)
subset<-studydat%>% filter(Frequenz %in% c("3000"),Measurementmethod %in% c("A"),Researchgroup %in% c("Zürich"))
kurtosis(subset$METF)
skewness(subset$METF)
qqnorm(subset$METF)
qqline(subset$METF)
subset<-studydat%>% filter(Frequenz %in% c("4000"),Measurementmethod %in% c("A"),Researchgroup %in% c("Zürich"))
kurtosis(subset$METF)
skewness(subset$METF)
qqnorm(subset$METF)
qqline(subset$METF)
subset<-studydat%>% filter(Frequenz %in% c("6000"),Measurementmethod %in% c("A"),Researchgroup %in% c("Zürich"))
kurtosis(subset$METF)
skewness(subset$METF)
qqnorm(subset$METF)
qqline(subset$METF)

#Zürich B
subset<-studydat%>% filter(Frequenz %in% c("125"),Measurementmethod %in% c("B"),Researchgroup %in% c("Zürich"))
kurtosis(subset$METF)
skewness(subset$METF)
qqnorm(subset$METF)
qqline(subset$METF)
subset<-studydat%>% filter(Frequenz %in% c("250"),Measurementmethod %in% c("B"),Researchgroup %in% c("Zürich"))
kurtosis(subset$METF)
skewness(subset$METF)
qqnorm(subset$METF)
qqline(subset$METF)
subset<-studydat%>% filter(Frequenz %in% c("500"),Measurementmethod %in% c("B"),Researchgroup %in% c("Zürich"))
kurtosis(subset$METF)
skewness(subset$METF)
qqnorm(subset$METF)
qqline(subset$METF)
subset<-studydat%>% filter(Frequenz %in% c("1000"),Measurementmethod %in% c("B"),Researchgroup %in% c("Zürich"))
kurtosis(subset$METF)
skewness(subset$METF)
qqnorm(subset$METF)
qqline(subset$METF)
subset<-studydat%>% filter(Frequenz %in% c("2000"),Measurementmethod %in% c("B"),Researchgroup %in% c("Zürich"))
kurtosis(subset$METF)
skewness(subset$METF)
qqnorm(subset$METF)
qqline(subset$METF)
subset<-studydat%>% filter(Frequenz %in% c("3000"),Measurementmethod %in% c("B"),Researchgroup %in% c("Zürich"))
kurtosis(subset$METF)
skewness(subset$METF)
qqnorm(subset$METF)
qqline(subset$METF)
subset<-studydat%>% filter(Frequenz %in% c("4000"),Measurementmethod %in% c("B"),Researchgroup %in% c("Zürich"))
kurtosis(subset$METF)
skewness(subset$METF)
qqnorm(subset$METF)
qqline(subset$METF)
subset<-studydat%>% filter(Frequenz %in% c("6000"),Measurementmethod %in% c("B"),Researchgroup %in% c("Zürich"))
kurtosis(subset$METF)
skewness(subset$METF)
qqnorm(subset$METF)
qqline(subset$METF)

#Zürich C
subset<-studydat%>% filter(Frequenz %in% c("125"),Measurementmethod %in% c("C"),Researchgroup %in% c("Zürich"))
kurtosis(subset$METF)
skewness(subset$METF)
qqnorm(subset$METF)
qqline(subset$METF)
subset<-studydat%>% filter(Frequenz %in% c("250"),Measurementmethod %in% c("C"),Researchgroup %in% c("Zürich"))
kurtosis(subset$METF)
skewness(subset$METF)
qqnorm(subset$METF)
qqline(subset$METF)
subset<-studydat%>% filter(Frequenz %in% c("500"),Measurementmethod %in% c("C"),Researchgroup %in% c("Zürich"))
kurtosis(subset$METF)
skewness(subset$METF)
qqnorm(subset$METF)
qqline(subset$METF)
subset<-studydat%>% filter(Frequenz %in% c("1000"),Measurementmethod %in% c("C"),Researchgroup %in% c("Zürich"))
kurtosis(subset$METF)
skewness(subset$METF)
qqnorm(subset$METF)
qqline(subset$METF)
subset<-studydat%>% filter(Frequenz %in% c("2000"),Measurementmethod %in% c("C"),Researchgroup %in% c("Zürich"))
kurtosis(subset$METF)
skewness(subset$METF)
qqnorm(subset$METF)
qqline(subset$METF)
subset<-studydat%>% filter(Frequenz %in% c("3000"),Measurementmethod %in% c("C"),Researchgroup %in% c("Zürich"))
kurtosis(subset$METF)
skewness(subset$METF)
qqnorm(subset$METF)
qqline(subset$METF)
subset<-studydat%>% filter(Frequenz %in% c("4000"),Measurementmethod %in% c("C"),Researchgroup %in% c("Zürich"))
kurtosis(subset$METF)
skewness(subset$METF)
qqnorm(subset$METF)
qqline(subset$METF)
subset<-studydat%>% filter(Frequenz %in% c("6000"),Measurementmethod %in% c("C"),Researchgroup %in% c("Zürich"))
kurtosis(subset$METF)
skewness(subset$METF)
qqnorm(subset$METF)
qqline(subset$METF)
