# Supplementary material for: Methods and reference data for middle ear transfer functions
Source: Sci Rep. 2022 Oct 14;12:17241. doi: 10.1038/s41598-022-21245-w (PMC9568555; doi:10.1038/s41598-022-21245-w)
Supplement: Supplementary file 2 — Supplementary Information 2. [file 41598_2022_21245_MOESM2_ESM.zip › Normality_Check.xlsx]

## Sheet: Tabelle1
Measurementmethod A, all Researchgroups
frequency	kurtosis	skewness
125	0.17	-0.017
250	0.05	0.06
500	0.06	-0.04
1000	0.09	-0.27
2000	0.77	-0.23
3000	0.81	-0.25
4000	0.49	-0.05
6000	0.12	-0.15
Subgroups for Researchgroup and Measurementmethod comparison
Colorado, Measurementmethod D
frequency	kurtosis	skewness
125	-1	0.37
250	-1.51	0.33
500	-0.44	0.15
1000	1.75	-0.77
2000	-1.07	0.46
3000	-1.13	0.211
4000	-0.16	0.31
6000	-0.52	0.83
Dresden, Measurementmethod A
frequency	kurtosis	skewness
125	-1.2	0.03
250	-0.96	0.13
500	-0.13	0.088
1000	-0.22	0.01
2000	0.09	0.2
3000	0.75	0.004
4000	0.16	0.1
6000	-0.08	0.5
Hannover, Measurementmethod A
frequency	kurtosis	skewness
125	0.34	-0.09
250	0.33	0.03
500	0.29	-0.12
1000	-0.04	-0.34
2000	0.49	-0.39
3000	0.08	-0.12
4000	0.66	0.05
6000	0.33	-0.29
Shanghai, Measurementmethod A
frequency	kurtosis	skewness
125	-0.03	0.36
250	-1.43	0.23
500	-0.22	-0.55
1000	0.61	0.3
2000	0.9	-0.99
3000	-0.97	-0.41
4000	-1.83	0.31
6000	-1.12	-0.36
Zürich, Measurementmethod A
frequency	kurtosis	skewness
125	-0.61	0.08
250	-0.21	-0.2
500	-0.52	-0.38
1000	-0.64	-0.003
2000	-0.53	-0.21
3000	-0.29	-0.66
4000	0.54	-0.12
6000	0.94	0.56
Zürich, Measurementmethod B
frequency	kurtosis	skewness
125	1.1	-0.86
250	0.007	-0.81
500	-0.22	-0.505
1000	-0.19	-0.73
2000	0.87	-0.63
3000	-0.51	-0.6
4000	-0.48	-0.61
6000	-0.19	-0.34
Zürich, Measurementmethod C
frequency	kurtosis	skewness
125	-0.76	-0.14
250	0.59	0.096
500	-0.07	0.49
1000	-0.07	-0.4
2000	-0.17	-0.014
3000	-0.27	-0.1
4000	-0.24	-0.42
6000	-0.27	-0.58
