# Supplementary material for: Methods and reference data for middle ear transfer functions
Source: Sci Rep. 2022 Oct 14;12:17241. doi: 10.1038/s41598-022-21245-w (PMC9568555; doi:10.1038/s41598-022-21245-w)
Supplement: Supplementary file 4 — Supplementary Information 4. [file 41598_2022_21245_MOESM4_ESM.zip › TTestMeasurementmethod.csv]

Frequenz	estimate	estimate1	estimate2	.y.	group1	group2	n1	n2	statistic	p	df	conf.low	conf.high	method	alternative	p.adj	p.adj.signif
1	125	1.20575086301922	-34.7960675	-36.0018183630192	METF	D	A	16	14	0.635749741280847	0.53	27.8930227588561	-2.67989052302759	5.09139224906603	T-test	two.sided	0.53	ns
2	125	1.17931457919309	-34.7960675	-35.9753820791931	METF	D	B	16	7	0.625442831243831	0.539	19.134703576543	-2.76534366607026	5.12397282445644	T-test	two.sided	0.539	ns
3	125	-6.57230973289762	-34.7960675	-28.2237577671024	METF	D	C	16	21	-4.06742403035009	0.000468	23.2405174343095	-9.91301799336281	-3.23160147243244	T-test	two.sided	0.000468	***
4	125	-0.0264362838261292	-36.0018183630192	-35.9753820791931	METF	A	B	14	7	-0.015072670126569	0.988	16.583474013497	-3.73398049792709	3.68110793027483	T-test	two.sided	0.988	ns
5	125	-7.77806059591684	-36.0018183630192	-28.2237577671024	METF	A	C	14	21	-5.32716539638367	2.28e-05	22.3481747125815	-10.8033378102668	-4.75278338156693	T-test	two.sided	2.28e-05	****
6	125	-7.75162431209071	-35.9753820791931	-28.2237577671024	METF	B	C	7	21	-5.36170080560259	0.000236	10.9190813092999	-10.936555628375	-4.56669299580642	T-test	two.sided	0.000236	***
7	250	4.1372689056146	-34.99062375	-39.1278926556146	METF	D	A	16	36	2.7836568905964	0.01	27.0870656601276	1.08815101055671	7.18638680067249	T-test	two.sided	0.01	**
8	250	4.37405938097812	-34.99062375	-39.3646831309781	METF	D	B	16	19	2.6003310454347	0.014	31.4986659083777	0.945560442520437	7.80255831943581	T-test	two.sided	0.014	*
9	250	-5.23714194210002	-34.99062375	-29.7534818079	METF	D	C	16	29	-3.55600461540253	0.001	25.970726800209	-8.26460989883104	-2.209673985369	T-test	two.sided	0.001	**
10	250	0.236790475363527	-39.1278926556146	-39.3646831309781	METF	A	B	36	19	0.174042435023764	0.863	35.8191694293267	-2.52298209705943	2.99656304778648	T-test	two.sided	0.863	ns
11	250	-9.37441084771462	-39.1278926556146	-29.7534818079	METF	A	C	36	29	-8.59149751313113	3.47e-12	62.6188922842342	-11.5551129642858	-7.19370873114348	T-test	two.sided	3.47e-12	****
12	250	-9.61120132307815	-39.3646831309781	-29.7534818079	METF	B	C	19	29	-7.1418377763694	2.99e-08	33.9324553130131	-12.346315721968	-6.87608692418832	T-test	two.sided	2.99e-08	****
13	500	4.51079945912713	-33.129814375	-37.6406138341271	METF	D	A	16	38	2.87216818733281	0.008	26.4544689826346	1.28524505874026	7.73635385951399	T-test	two.sided	0.008	**
14	500	5.09561835569454	-33.129814375	-38.2254327306945	METF	D	B	16	21	3.06167505813777	0.005	29.0167673241368	1.69177963011429	8.49945708127479	T-test	two.sided	0.005	**
15	500	-5.43427180887876	-33.129814375	-27.6955425661212	METF	D	C	16	36	-3.48017359155274	0.002	25.8934019045831	-8.64461288620201	-2.22393073155551	T-test	two.sided	0.002	**
16	500	0.584818896567413	-37.6406138341271	-38.2254327306945	METF	A	B	38	21	0.459856921803429	0.648	45.2700415337199	-1.97617729136943	3.14581508450425	T-test	two.sided	0.648	ns
17	500	-9.94507126800589	-37.6406138341271	-27.6955425661212	METF	A	C	38	36	-8.77106117202479	5.58e-13	71.9975859722437	-12.2053620365296	-7.68478049948217	T-test	two.sided	5.58e-13	****
18	500	-10.5298901645733	-38.2254327306945	-27.6955425661212	METF	B	C	21	36	-8.35322881152163	1.27e-10	43.9843656444175	-13.0704421757787	-7.98933815336787	T-test	two.sided	1.27e-10	****
19	1000	2.26239953162993	-32.81410875	-35.0765082816299	METF	D	A	16	38	1.41165921049837	0.17	25.2161508557804	-1.03689156613734	5.5616906293972	T-test	two.sided	0.17	ns
20	1000	4.80013166325001	-32.81410875	-37.61424041325	METF	D	B	16	21	3.0456035734979	0.006	23.2196141740531	1.54145586791054	8.05880745858949	T-test	two.sided	0.006	**
21	1000	-3.18066718301403	-32.81410875	-29.633441566986	METF	D	C	16	36	-2.01125791866841	0.056	24.061927573954	-6.44413747659293	0.0828031105648796	T-test	two.sided	0.056	ns
22	1000	2.53773213162008	-35.0765082816299	-37.61424041325	METF	A	B	38	21	2.34396651604113	0.023	53.9690105981962	0.367089563069202	4.70837470017096	T-test	two.sided	0.023	*
23	1000	-5.44306671464396	-35.0765082816299	-29.633441566986	METF	A	C	38	36	-4.99165248335698	4.03e-06	71.9392484314987	-7.6168381811141	-3.26929524817382	T-test	two.sided	4.03e-06	****
24	1000	-7.98079884626404	-37.61424041325	-29.633441566986	METF	B	C	21	36	-7.59354746171359	6.07e-10	51.3249424451203	-10.0904399306445	-5.87115776188354	T-test	two.sided	6.07e-10	****
25	2000	7.59903064939657	-39.6290586666667	-47.2280893160632	METF	D	A	15	38	4.1234923768061	0.000557	19.3821740667728	3.74701565130294	11.4510456474902	T-test	two.sided	0.000557	***
26	2000	8.48683212655958	-39.6290586666667	-48.1158907932262	METF	D	B	15	21	4.72729947124736	0.000181	17.4929772334215	4.70723476265278	12.2664294904664	T-test	two.sided	0.000181	***
27	2000	2.14117398975911	-39.6290586666667	-41.7702326564258	METF	D	C	15	36	1.11457766600653	0.277	22.44281056367	-1.83831428115989	6.12066226067811	T-test	two.sided	0.277	ns
28	2000	0.887801477163009	-47.2280893160632	-48.1158907932262	METF	A	B	38	21	0.944703439413293	0.349	56.353474519476	-0.994518260909597	2.77012121523562	T-test	two.sided	0.349	ns
29	2000	-5.45785665963746	-47.2280893160632	-41.7702326564258	METF	A	C	38	36	-4.69631201829261	1.33e-05	67.8976624093966	-7.77697016654098	-3.13874315273395	T-test	two.sided	1.33e-05	****
30	2000	-6.34565813680047	-48.1158907932262	-41.7702326564258	METF	B	C	21	36	-5.84784292469558	2.97e-07	54.0976435329049	-8.5211188745335	-4.17019739906745	T-test	two.sided	2.97e-07	****
31	3000	10.8748662758648	-43.5261918181818	-54.4010580940466	METF	D	A	11	38	4.78974697918901	0.000201	15.9707785620557	6.06101799167405	15.6887145600555	T-test	two.sided	0.000201	***
32	3000	12.2056287504083	-43.5261918181818	-55.7318205685901	METF	D	B	11	21	5.47681600552215	6.78e-05	14.7420156748582	7.44823122001543	16.9630262808012	T-test	two.sided	6.78e-05	****
33	3000	6.34327689680436	-43.5261918181818	-49.8694687149862	METF	D	C	11	36	2.72417638206458	0.014	17.4478912938032	1.44013550251935	11.2464182910894	T-test	two.sided	0.014	*
34	3000	1.33076247454358	-54.4010580940466	-55.7318205685901	METF	A	B	38	21	0.930209063198239	0.356	54.4571781914578	-1.53687808836446	4.19840303745161	T-test	two.sided	0.356	ns
35	3000	-4.53158937906039	-54.4010580940466	-49.8694687149862	METF	A	C	38	36	-2.86491452352694	0.005	70.7194891318311	-7.68573364696941	-1.37744511115138	T-test	two.sided	0.005	**
36	3000	-5.86235185360397	-55.7318205685901	-49.8694687149862	METF	B	C	21	36	-3.85408314291678	0.000308	54.6594982181946	-8.91108237268435	-2.81362133452358	T-test	two.sided	0.000308	***
37	4000	13.7103883194608	-46.656225	-60.3666133194608	METF	D	A	10	38	6.75680944421819	1.43e-06	19.9799624314754	9.47744258618761	17.943334052734	T-test	two.sided	1.43e-06	****
38	4000	15.5352887445108	-46.656225	-62.1915137445108	METF	D	B	10	21	7.79655594846768	3.55e-07	17.986556163712	11.3488018566598	19.7217756323618	T-test	two.sided	3.55e-07	****
39	4000	11.5449180339832	-46.656225	-58.2011430339832	METF	D	C	10	36	5.66777803171994	1.47e-05	20.1496278284627	7.29795958662296	15.7918764813435	T-test	two.sided	1.47e-05	****
40	4000	1.82490042504998	-60.3666133194608	-62.1915137445108	METF	A	B	38	21	1.10072286963469	0.276	53.4824620035786	-1.49974757017898	5.14954842027894	T-test	two.sided	0.276	ns
41	4000	-2.16547028547758	-60.3666133194608	-58.2011430339832	METF	A	C	38	36	-1.2656429384601	0.21	71.8926012595562	-5.57630296657391	1.24536239561874	T-test	two.sided	0.21	ns
42	4000	-3.99037071052756	-62.1915137445108	-58.2011430339832	METF	B	C	21	36	-2.39306980131754	0.02	52.5339921401505	-7.33558351990016	-0.645157901154964	T-test	two.sided	0.02	*
43	6000	20.5814693282258	-44.812978	-65.3944473282258	METF	D	A	10	37	8.3756393301479	1.11e-06	13.3738838429264	15.2878396628633	25.8750989935884	T-test	two.sided	1.11e-06	****
44	6000	24.1079295921347	-44.812978	-68.9209075921347	METF	D	B	10	20	9.92402940295152	2.4e-07	12.6996802376268	18.8472144800837	29.3686447041857	T-test	two.sided	2.4e-07	****
45	6000	20.1076225091708	-44.812978	-64.9206005091708	METF	D	C	10	36	7.6594148949807	6.7e-07	16.9475025692493	14.5675925564267	25.6476524619149	T-test	two.sided	6.7e-07	****
46	6000	3.5264602639089	-65.3944473282258	-68.9209075921347	METF	A	B	37	20	2.43595674424601	0.018	51.6115697300667	0.620978416772629	6.43194211104518	T-test	two.sided	0.018	*
47	6000	-0.473846819054984	-65.3944473282258	-64.9206005091708	METF	A	C	37	36	-0.269725213960517	0.788	65.4696907910496	-3.9818939229972	3.03420028488723	T-test	two.sided	0.788	ns
48	6000	-4.00030708296389	-68.9209075921347	-64.9206005091708	METF	B	C	20	36	-2.3293929521682	0.024	53.9074919156652	-7.44345652009569	-0.557157645832086	T-test	two.sided	0.024	*
