# Supplementary material for: Methods and reference data for middle ear transfer functions
Source: Sci Rep. 2022 Oct 14;12:17241. doi: 10.1038/s41598-022-21245-w (PMC9568555; doi:10.1038/s41598-022-21245-w)
Supplement: Supplementary file 4 — Supplementary Information 4. [file 41598_2022_21245_MOESM4_ESM.zip › TTestResearchgroup.csv]

Frequenz	estimate	estimate1	estimate2	.y.	group1	group2	n1	n2	statistic	p	df	conf.low	conf.high	method	alternative	p.adj	p.adj.signif
1	125	-4.54286096107809	-35.6121336883508	-31.0692727272727	METF	Dresden	Hannover	5	220	-1.92922293082712	0.123	4.19939332674833	-10.9601031739964	1.87438125184025	T-test	two.sided	0.492	ns
2	125	-0.350883688350827	-35.6121336883508	-35.26125	METF	Dresden	Shanghai	5	8	-0.135684688146353	0.897	5.92042038040089	-6.69932822600178	5.99756084930013	T-test	two.sided	1	ns
3	125	0.389684674668395	-35.6121336883508	-36.0018183630192	METF	Dresden	Zürich	5	14	0.147597435997219	0.887	6.47129389742301	-5.95826458145981	6.7376339307966	T-test	two.sided	1	ns
4	125	4.19197727272727	-31.0692727272727	-35.26125	METF	Hannover	Shanghai	220	8	3.53134498796632	0.007	8.53575512873832	1.48419401488035	6.89976053057418	T-test	two.sided	0.035	*
5	125	4.93254563574649	-31.0692727272727	-36.0018183630192	METF	Hannover	Zürich	220	14	3.79177710245486	0.002	15.3110438469165	2.16474043142629	7.70035084006668	T-test	two.sided	0.01	*
6	125	0.740568363019221	-35.26125	-36.0018183630192	METF	Shanghai	Zürich	8	14	0.439847130744707	0.665	19.1567144751243	-2.78149533110603	4.26263205714448	T-test	two.sided	1	ns
7	250	-0.90817963963346	-34.2421292194654	-33.3339495798319	METF	Dresden	Hannover	29	238	-0.751574966192143	0.458	33.2201417312796	-3.36600542539952	1.5496461461326	T-test	two.sided	0.762	ns
8	250	3.76162078053461	-34.2421292194654	-38.00375	METF	Dresden	Shanghai	29	8	2.48778596087212	0.019	27.2151555537985	0.660327364428988	6.86291419664022	T-test	two.sided	0.058	ns
9	250	4.8857634361492	-34.2421292194654	-39.1278926556146	METF	Dresden	Zürich	29	36	3.49414539629175	0.000993	51.0134841451669	2.07863456249023	7.69289230980818	T-test	two.sided	0.005	**
10	250	4.66980042016807	-33.3339495798319	-38.00375	METF	Hannover	Shanghai	238	8	4.52161964132851	0.001	8.8878802820287	2.3290083936889	7.01059244664723	T-test	two.sided	0.006	**
11	250	5.79394307578266	-33.3339495798319	-39.1278926556146	METF	Hannover	Zürich	238	36	6.75576383171508	1.48e-08	49.738728282249	4.07111909058642	7.51676706097891	T-test	two.sided	8.88e-08	****
12	250	1.1241426556146	-38.00375	-39.1278926556146	METF	Shanghai	Zürich	8	36	0.899565988738884	0.381	17.5750742761121	-1.5058319921954	3.7541173034246	T-test	two.sided	0.762	ns
13	500	-0.99401791639805	-33.2870884558171	-32.2930705394191	METF	Dresden	Hannover	66	241	-1.21463027895131	0.227	103.856269329871	-2.61690429714695	0.628868464350848	T-test	two.sided	0.454	ns
14	500	3.49735598862731	-33.2870884558171	-36.7844444444444	METF	Dresden	Shanghai	66	9	1.78898572555497	0.102	10.7136128581074	-0.819507975606029	7.81421995286065	T-test	two.sided	0.306	ns
15	500	4.35352537831	-33.2870884558171	-37.6406138341271	METF	Dresden	Zürich	66	38	4.00544912268987	0.000129	87.8006989269511	2.1934703332941	6.51358042332589	T-test	two.sided	0.000645	***
16	500	4.49137390502536	-32.2930705394191	-36.7844444444444	METF	Hannover	Shanghai	241	9	2.42063899373881	0.039	8.7201224649247	0.27342960873105	8.70931820131968	T-test	two.sided	0.158	ns
17	500	5.34754329470805	-32.2930705394191	-37.6406138341271	METF	Hannover	Zürich	241	38	5.97029122371899	1.82e-07	54.7667514486361	3.55236415955533	7.14272242986076	T-test	two.sided	1.09e-06	****
18	500	0.856169389682684	-36.7844444444444	-37.6406138341271	METF	Shanghai	Zürich	9	38	0.430550414632977	0.675	11.4073643778788	-3.50159741142842	5.21393619079378	T-test	two.sided	0.675	ns
19	1000	-1.64847730010334	-35.4878548934643	-33.839377593361	METF	Dresden	Hannover	76	241	-2.12732439008947	0.036	100.391005117868	-3.18579621982623	-0.111158380380448	T-test	two.sided	0.215	ns
20	1000	0.0154784398689998	-35.4878548934643	-35.5033333333333	METF	Dresden	Shanghai	76	9	0.0154947448546593	0.988	30.6577762060398	-2.02281101920976	2.05376789894776	T-test	two.sided	1	ns
21	1000	-0.411346611834396	-35.4878548934643	-35.0765082816299	METF	Dresden	Zürich	76	38	-0.38438269382431	0.702	92.1526120353447	-2.53670725889868	1.71401403522988	T-test	two.sided	1	ns
22	1000	1.66395573997234	-33.839377593361	-35.5033333333333	METF	Hannover	Shanghai	241	9	2.2145648168682	0.049	11.0103625422605	0.0103932121992382	3.31751826774544	T-test	two.sided	0.244	ns
23	1000	1.23713068826894	-33.839377593361	-35.0765082816299	METF	Hannover	Zürich	241	38	1.4662669301466	0.149	47.3679185623654	-0.459883470366819	2.9341448469047	T-test	two.sided	0.596	ns
24	1000	-0.426825051703396	-35.5033333333333	-35.0765082816299	METF	Shanghai	Zürich	9	38	-0.405253349096791	0.688	31.0835331568119	-2.57466818706025	1.72101808365346	T-test	two.sided	1	ns
25	2000	-2.18845031256278	-47.0746328851769	-44.8861825726141	METF	Dresden	Hannover	76	241	-2.2089330871812	0.03	94.7408785045902	-4.15536206459183	-0.221538560533725	T-test	two.sided	0.148	ns
26	2000	0.366478225934223	-47.0746328851769	-47.4411111111111	METF	Dresden	Shanghai	76	9	0.238917067097779	0.814	19.4542212707475	-2.83897463662931	3.57193108849776	T-test	two.sided	1	ns
27	2000	0.153456430886351	-47.0746328851769	-47.2280893160632	METF	Dresden	Zürich	76	38	0.129728399442461	0.897	110.888918409983	-2.19057556276755	2.49748842454025	T-test	two.sided	1	ns
28	2000	2.554928538497	-44.8861825726141	-47.4411111111111	METF	Hannover	Shanghai	241	9	2.02480684417987	0.073	9.23492001154246	-0.288461519178364	5.39831859617237	T-test	two.sided	0.291	ns
29	2000	2.34190674344913	-44.8861825726141	-47.2280893160632	METF	Hannover	Zürich	241	38	2.93071335172158	0.005	53.7253742756306	0.73963811858787	3.94417536831039	T-test	two.sided	0.03	*
30	2000	-0.213021795047872	-47.4411111111111	-47.2280893160632	METF	Shanghai	Zürich	9	38	-0.150257803910744	0.883	14.3255966348474	-3.24723368810912	2.82119009801338	T-test	two.sided	1	ns
31	3000	-2.20648820833122	-54.8688118597835	-52.6623236514523	METF	Dresden	Hannover	76	241	-1.93824527570347	0.056	98.4904071853065	-4.46545491907958	0.0524785024171512	T-test	two.sided	0.222	ns
32	3000	-4.98547852645017	-54.8688118597835	-49.8833333333333	METF	Dresden	Shanghai	76	9	-2.91649696029919	0.008	20.3419881755162	-8.5473986028912	-1.42355845000913	T-test	two.sided	0.051	ns
33	3000	-0.46775376573693	-54.8688118597835	-54.4010580940466	METF	Dresden	Zürich	76	38	-0.312225497549877	0.756	99.3902595073076	-3.44022038875139	2.50471285727753	T-test	two.sided	0.756	ns
34	3000	-2.77899031811895	-52.6623236514523	-49.8833333333333	METF	Hannover	Shanghai	241	9	-1.98289768449605	0.077	9.57444997439991	-5.92059683690665	0.362616200668747	T-test	two.sided	0.23	ns
35	3000	1.73873444259429	-52.6623236514523	-54.4010580940466	METF	Hannover	Zürich	241	38	1.53297397604266	0.132	48.8661200870353	-0.540730109755832	4.0181989949444	T-test	two.sided	0.264	ns
36	3000	4.51772476071324	-49.8833333333333	-54.4010580940466	METF	Shanghai	Zürich	9	38	2.64715957361243	0.016	19.4317423256288	0.951068922796151	8.08438059863032	T-test	two.sided	0.078	ns
37	4000	-4.60718088942819	-61.0107493541585	-56.4035684647303	METF	Dresden	Hannover	75	241	-3.61384972730569	0.000464	105.789829091046	-7.13478840254826	-2.07957337630813	T-test	two.sided	0.003	**
38	4000	-1.80074935415848	-61.0107493541585	-59.21	METF	Dresden	Shanghai	75	9	-0.622576119364103	0.546	11.3318599603837	-8.14424212892971	4.54274342061274	T-test	two.sided	1	ns
39	4000	-0.644136034697695	-61.0107493541585	-60.3666133194608	METF	Dresden	Zürich	75	38	-0.385043929517424	0.701	96.3238100505387	-3.96465344401968	2.67638137462429	T-test	two.sided	1	ns
40	4000	2.80643153526971	-56.4035684647303	-59.21	METF	Hannover	Shanghai	241	9	1.0394294562529	0.327	8.63794911678718	-3.34057913276605	8.95344220330547	T-test	two.sided	1	ns
41	4000	3.9630448547305	-56.4035684647303	-60.3666133194608	METF	Hannover	Zürich	241	38	3.01973802800145	0.004	52.0737021556104	1.32964973189745	6.59643997756354	T-test	two.sided	0.02	*
42	4000	1.15661331946079	-59.21	-60.3666133194608	METF	Shanghai	Zürich	9	38	0.397578391671891	0.698	11.5365410403878	-5.21022691762134	7.52345355654292	T-test	two.sided	1	ns
43	6000	-2.71065918237984	-69.1183215200422	-66.4076623376623	METF	Dresden	Hannover	52	231	-1.93223082904445	0.057	72.4947256093457	-5.50689361600876	0.0855752512490763	T-test	two.sided	0.114	ns
44	6000	10.7827895910689	-69.1183215200422	-79.9011111111111	METF	Dresden	Shanghai	52	9	4.45120890005722	0.000461	15.0777387537527	5.62179713895552	15.9437820431823	T-test	two.sided	0.002	**
45	6000	-3.72387419181638	-69.1183215200422	-65.3944473282258	METF	Dresden	Zürich	52	37	-2.24150342539706	0.028	86.9690115253024	-7.02596165925341	-0.421786724379347	T-test	two.sided	0.082	ns
46	6000	13.4934487734488	-66.4076623376623	-79.9011111111111	METF	Hannover	Shanghai	231	9	6.32648483277257	0.00012	9.27400745981581	8.69024792152428	18.2966496253732	T-test	two.sided	6e-04	***
47	6000	-1.01321500943654	-66.4076623376623	-65.3944473282258	METF	Hannover	Zürich	231	37	-0.844097530950434	0.402	59.1812385951494	-3.41496193296761	1.38853191409454	T-test	two.sided	0.402	ns
48	6000	-14.5066637828853	-79.9011111111111	-65.3944473282258	METF	Shanghai	Zürich	9	37	-6.27703862519737	3.29e-05	12.5915001513098	-19.5159384949558	-9.49738907081484	T-test	two.sided	0.000197	***
