# Supplementary material for: Methods and reference data for middle ear transfer functions
Source: Sci Rep. 2022 Oct 14;12:17241. doi: 10.1038/s41598-022-21245-w (PMC9568555; doi:10.1038/s41598-022-21245-w)
Supplement: Supplementary file 5 — Supplementary Information 5. [file 41598_2022_21245_MOESM5_ESM.zip › Tolerance_Intervals_Displacement.csv]

unit Hz for frequency, �m/Pa for METF magnitudes
frequency	meanx	confintlow	confintup	y95low	y95upper	ASTMmean	ASTMlow	ASTMhigh	y90low	y90upper	y99low	y99upper
1	125	-31.66843078	-32.35820983	-30.97865173	-43.43707228	-19.89978928	-34.4	-45.9	-24.3	-41.54498607	-21.79187549	-47.13504745	-16.20181411
2	250	-34.37354965	-35.00873069	-33.73836861	-46.46997592	-22.27712337	-34.4	-42.3	-26.5	-44.52519059	-24.22190871	-50.27094854	-18.47615076
3	500	-33.26256988	-33.89293027	-32.63220948	-45.93463627	-20.59050348	-32.7	-40.7	-24.8	-43.89730324	-22.62783652	-49.91648812	-16.60865163
4	1000	-34.425437	-34.93980124	-33.91107276	-44.8870622	-23.9638118	-34	-40.1	-28	-43.20510963	-25.64576436	-48.17434308	-20.67653091
5	2000	-45.87872682	-46.49760751	-45.25984613	-58.46610621	-33.29134743	-45	-50.6	-39.2	-56.44238861	-35.31506504	-62.42134747	-29.33610617
6	3000	-53.40451152	-54.10585238	-52.70317066	-67.66904364	-39.13997939	-52.8	-59.5	-46	-65.37568424	-41.43333879	-72.15128449	-34.65773855
7	4000	-57.97351097	-58.84966301	-57.09735892	-75.77066393	-40.17635801	-58.8	-65.1	-52.4	-72.90935256	-43.03766938	-81.36293469	-34.58408725
8	6000	-67.28994881	-68.25799192	-66.3219057	-86.15309023	-48.42680739	-66.4	-74.6	-58.1	-83.12039612	-51.4595015	-92.08031885	-42.49957877
