# Supplementary material for: Methods and reference data for middle ear transfer functions
Source: Sci Rep. 2022 Oct 14;12:17241. doi: 10.1038/s41598-022-21245-w (PMC9568555; doi:10.1038/s41598-022-21245-w)
Supplement: Supplementary file 5 — Supplementary Information 5. [file 41598_2022_21245_MOESM5_ESM.zip › Tolerance_Intervals_Velocity.csv]

unit Hz for frequency, �m/s/Pa for METF magnitudes
frequency	meanx	confintlow	confintup	y95low	y95upper	ASTMmean	ASTMlow	ASTMhigh	y90low	y90upper	y99low	y99upper
1	125	26.23311068	25.54333163	26.92288972	14.46446917	38.00175218	23.50154145	12.00154145	33.60154145	16.35655539	36.10966596	10.766494	41.69972735
2	250	29.54859172	28.91341068	30.18377276	17.45216544	41.64501799	29.52214137	21.62214137	37.42214137	19.39695078	39.70023266	13.65119283	45.44599061
3	500	36.68017141	36.04981101	37.3105318	24.00810501	49.3522378	37.24274128	29.24274128	45.14274128	26.04543804	47.31490477	20.02625316	53.33408965
4	1000	41.5379042	41.02353996	42.05226844	31.076279	51.9995294	41.96334119	35.86334119	47.96334119	32.75823156	50.31757683	27.78899811	55.28681028
5	2000	36.10521429	35.4863336	36.72409497	23.5178349	48.69259367	36.98394111	31.38394111	42.78394111	25.5415525	46.66887607	19.56259364	52.64783494
6	3000	32.10125477	31.39991391	32.80259563	17.83672265	46.3657869	32.70576629	26.00576629	39.50576629	20.13008204	44.0724275	13.3544818	50.84802774
7	4000	30.03103005	29.15487801	30.9071821	12.23387709	47.82818301	29.20454102	22.90454102	35.60454102	15.09518846	44.96687164	6.641606333	53.42045377
8	6000	24.23641739	23.26837428	25.2044605	5.373275969	43.09955881	25.1263662	16.9263662	33.4263662	8.405970083	40.0668647	-0.553952644	49.02678743
