# Supplementary material for: Methods and reference data for middle ear transfer functions
Source: Sci Rep. 2022 Oct 14;12:17241. doi: 10.1038/s41598-022-21245-w (PMC9568555; doi:10.1038/s41598-022-21245-w)
Supplement: Supplementary file 6 — Supplementary Information 6. [file 41598_2022_21245_MOESM6_ESM.zip]

Archive with 2 entries (2 files):
- Tolerance_Intervals_Displacement.html
- Tolerance_Intervals_Velocity.html
